# Supplementary material for: Machine Learning in Computational Surface Science and Catalysis: Case Studies on Water and Metal–Oxide Interfaces
Source: Front Chem. 2020 Nov 30;8:601029. doi: 10.3389/fchem.2020.601029 (PMC7793815; doi:10.3389/fchem.2020.601029)
Supplement: Supplementary file 2 [file Data_Sheet_2.ZIP]

Archive with 3 entries (2 files):
- MLFF_ReferenceStructures_FFparameter_H2O_MgO/
- MLFF_ReferenceStructures_FFparameter_H2O_MgO/ML_FFCAR_H2O_MgO_100.bz2
- MLFF_ReferenceStructures_FFparameter_H2O_MgO/ML_ABCAR_H2O_MgO_100
