# Supplementary material for: Machine Learning in Computational Surface Science and Catalysis: Case Studies on Water and Metal–Oxide Interfaces
Source: Front Chem. 2020 Nov 30;8:601029. doi: 10.3389/fchem.2020.601029 (PMC7793815; doi:10.3389/fchem.2020.601029)
Supplement: Supplementary file 2 [file Data_Sheet_2.ZIP › MLFF_ReferenceStructures_FFparameter_H2O_MgO/ML_ABCAR_H2O_MgO_100]

**************************************************
     The number of configurations
--------------------------------------------------
        190
**************************************************
     The maximum number of atom type
--------------------------------------------------
       3
**************************************************
     The atom types in the data file
--------------------------------------------------
     H  Mg O 
**************************************************
     The maximum number of atoms per system
--------------------------------------------------
             66
**************************************************
     The maximum number of atoms per atom type
--------------------------------------------------
             30
**************************************************
     Reference atomic energy (eV)
--------------------------------------------------
 -1.829024000000000E-002  -14.0942231000000       -1.90462129000000     
**************************************************
     Atomic mass
--------------------------------------------------
   1.00000000000000        24.3050000000000        16.0000000000000     
**************************************************
     The numbers of basis sets per atom type
--------------------------------------------------
       488    67   297
**************************************************
     Basis set for H 
--------------------------------------------------
          1      1
          1      2
          1      3
          1      4
          1      5
          1      6
          1      7
         50     10
         32     11
          1     10
          1     11
          1     12
          2      1
        190     10
          2      3
         42     12
          2      5
          2      6
         27     12
          2      8
        123     10
         64     11
          2     11
          2     12
          6     12
         13     12
          3      3
          3      4
          3      5
          8     12
          3      7
          3      8
          9     11
          3     10
          3     11
          5     11
          4      1
          4      2
          6      9
          9     10
         10     12
          4      6
          8     11
          9      9
          4      9
         10     11
          7     10
         32     10
          9      8
          7      8
          5      3
          5      4
          5      5
         10     10
          5      7
          5      8
          7      7
          5     10
          6      1
          6      2
         37     11
         20     12
          6      5
          9      7
          9      6
          9      5
         17     12
         10      9
          7      6
          8      1
          8      2
          8      3
          8      4
          8      5
         15     12
         10      8
         23     12
         22     12
         21     12
         10      1
         10      2
         10      3
         10      4
         10      5
         10      6
         10      7
         12      1
         12      2
         12      3
         12      5
         12      8
         12     10
         12     12
         13      2
         13      3
         13      5
         13      8
         13      9
         13     10
         14      1
         14      2
         14      3
         14      4
         14      5
         14      6
         14      7
         14      8
         14      9
         14     10
         14     11
         14     12
         15      1
         15      2
         15      3
         15      4
         15      5
         15      6
         15      7
         15      8
         15      9
         15     10
         15     11
         16      1
         16      2
         16      3
         16      4
         16      5
         16      6
         16      7
         16      8
         16      9
         16     10
         16     11
         16     12
         17      1
         17      2
         17      3
         17      4
         17      5
         17      6
         17      7
         17      8
         17      9
         17     10
         17     11
         18      1
         18      2
         18      3
         18      4
         18      5
         18      6
         18      7
         18      8
         18      9
         18     10
         18     11
         18     12
         19      1
         19      2
         19      3
         19      4
         19      5
         19      6
         19      7
         19      8
         19      9
         19     10
         19     11
         19     12
         20      1
         20      2
         20      3
         20      4
         20      5
         20      6
         20      7
         20      8
         20      9
         20     10
         20     11
         21      1
         21      2
         21      3
         21      4
         21      5
         21      6
         21      7
         21      8
         21      9
         21     10
         21     11
         22      1
         22      2
         22      3
         22      4
         22      5
         22      6
         22      7
         22      8
         22      9
         22     10
         22     11
         23      1
         23      2
         23      3
         23      4
         23      5
         23      6
         23      7
         23      8
         23      9
         23     10
         23     11
         24      1
         24      2
         24      3
         24      4
         24      5
         24      6
         24      7
         24      8
         24      9
         24     10
         24     11
         24     12
         25      1
         25      2
         25      3
         25      4
         25      5
         25      6
         25      7
         25      8
         25      9
         25     10
         25     11
         25     12
         26      1
         26      2
         26      3
         26      4
         26      5
         26      6
         26      7
         26      8
         26      9
         26     10
         26     11
         26     12
         27      1
         27      2
         27      4
         27      5
         27      6
         27      7
         27      8
         27      9
         27     10
         27     11
         28      1
         28      2
         28      3
         28      4
         28      5
         28      6
         28      7
         28      8
         28      9
         28     10
         28     11
         28     12
         29      1
         29      2
         29      4
         29      5
         29      6
         29      7
         29      8
         29      9
         29     11
         29     12
         30      1
         30      2
         30      4
         30      5
         30      6
         30      8
         30      9
         30     10
         30     11
         30     12
         31      1
         31      5
         31      6
         31      8
         31     10
         31     11
         32      1
         32      4
         32      5
         32      6
         32      7
         32      8
         32      9
         33      1
         33     11
         34      1
         34      2
         34      6
         34      8
         34      9
         34     11
         35      1
         35      2
         35      4
         35      8
         36      2
         36      6
         37      2
         37      6
         37      8
         38      1
         38      5
         38     11
         38     12
         39      1
         39      4
         39     11
         39     12
         40      1
         40      4
         40      5
         40     11
         41      4
         41      5
         41     10
         41     12
         42      4
         42      5
         42     10
         43      6
         44      3
         44      4
         44      6
         44      9
         44     10
         44     12
         45      3
         45      9
         46      2
         46      3
         46      4
         46      6
         46      7
         46      9
         46     10
         47      4
         48      6
         48      7
         49      3
         49      6
         49      7
         49     10
         50      6
         50      7
         52     11
         53      6
         53      8
         54     11
         55      3
         57     10
         59      5
         60      5
         61      5
         62     11
         63      8
         63     11
         63     12
         66      5
         66     10
         67     10
         68     10
         69     11
         70      2
         70     11
         71      8
         72      5
         73      5
         74      5
         75      5
         76      1
         77      8
         78      8
         79      8
         80     10
         81     11
         82     11
         83      1
         86      3
         87     11
         88      8
         89     11
         95     10
         96      8
         97      2
         98      2
         99      7
        100     10
        101      3
        102      7
        103     12
        104      7
        105      7
        106      2
        107      3
        108      3
        109      4
        110      4
        111      3
        112      9
        113     11
        114     10
        115     10
        116      9
        117      9
        118     10
        119     10
        120     10
        122     10
        126     12
        127     12
        128     12
        129     12
        130     12
        131     12
        132      8
        133      9
        134     11
        135     11
        136     11
        137     11
        138      1
        139      1
        139      4
        139      5
        139      6
        139      8
        139     11
        140      6
        140      8
        140     10
        140     11
        141     11
        142     10
        143      1
        143     11
        146      8
        147      8
        148      8
        149      3
        150      7
        151      2
        151      8
        152      8
        153      8
        154      8
        156      2
        157      2
        158      4
        161      8
        163      4
        164      6
        166      7
        167      8
        169      8
        170      7
        176     10
        177     10
        181      5
        182      6
        183      7
        184      1
        185      1
        185     11
        186      4
        186      7
        187      1
        188      1
**************************************************
     Basis set for Mg
--------------------------------------------------
         10     36
          1     14
          5     34
          1     36
          1     17
          2     34
          5     33
         60     33
          3     33
          1     22
          1     33
          1     32
          3     32
          1     26
          1     27
         10     19
          1     29
         10     20
          3     29
         10     15
         10     34
          8     33
          8     32
          5     29
          3     26
         10     13
          2     22
          4     27
          2     24
          2     27
          6     28
          3     13
         10     33
          5     26
          4     22
          3     17
          6     27
         10     16
         10     32
         10     29
         10     21
          9     29
          6     22
         10     28
          9     27
          4     18
          9     26
         10     17
          7     18
         10     27
          7     15
         10     26
          6     17
         10     22
         10     18
         17     34
         19     22
         20     22
         55     27
         56     33
         57     33
         58     27
         58     33
         59     27
         59     33
         60     27
        144     22
**************************************************
     Basis set for O 
--------------------------------------------------
          3     66
          7     66
         44     59
         94     41
         32     65
         10     66
         60     59
          2     65
          1     45
         10     41
          1     47
          5     64
          1     49
          7     65
          1     51
          1     52
          1     53
         44     58
          3     64
          1     56
          1     59
          1     58
         32     59
          2     38
         25     65
          2     40
          7     64
          9     65
          2     43
         10     40
         37     59
          5     58
          4     59
         10     65
         10     64
          6     59
          2     51
          2     52
          5     56
          2     54
         10     42
          3     52
          3     51
         37     54
          4     54
        175     52
          3     50
          7     58
          3     41
         18     65
         10     62
          4     53
         10     38
          9     59
          3     47
          3     48
          9     58
          5     52
          4     38
          5     51
          7     54
          5     50
         10     61
          4     43
          7     53
         10     59
         10     58
          7     52
         42     59
          7     50
         10     56
          9     54
         10     55
          9     52
         42     58
         46     58
         23     65
          6     43
          6     40
         13     65
          6     42
         10     54
         10     53
         10     43
         10     52
          7     41
         10     51
          8     38
         10     50
          8     40
         10     48
         10     47
         10     46
         15     65
         19     65
         12     40
         12     52
         12     65
         13     40
         13     52
         13     54
         14     40
         14     50
         14     52
         14     54
         14     58
         14     59
         14     65
         15     40
         15     50
         15     52
         15     54
         15     58
         15     59
         16     40
         16     52
         16     54
         16     58
         16     59
         16     65
         17     40
         17     50
         17     52
         17     54
         17     58
         17     59
         17     65
         18     40
         18     50
         18     52
         18     54
         18     58
         18     59
         19     40
         19     43
         19     52
         19     54
         19     58
         19     59
         20     40
         20     43
         20     51
         20     52
         20     54
         20     58
         20     59
         20     65
         21     40
         21     43
         21     52
         21     54
         21     58
         21     59
         21     65
         22     40
         22     43
         22     52
         22     54
         22     58
         22     59
         22     65
         23     40
         23     51
         23     52
         23     54
         23     58
         23     59
         24     52
         24     54
         24     58
         24     59
         24     65
         25     52
         25     54
         25     58
         25     59
         26     40
         26     52
         26     54
         26     58
         26     59
         26     65
         27     40
         27     52
         27     54
         27     58
         27     59
         27     65
         28     40
         28     52
         28     54
         28     59
         28     64
         28     65
         29     40
         29     52
         29     58
         29     59
         29     65
         30     40
         30     52
         30     54
         30     58
         30     59
         30     65
         31     52
         31     54
         31     58
         31     65
         32     52
         32     58
         34     40
         34     52
         34     54
         34     65
         35     52
         35     54
         36     52
         36     54
         36     59
         37     52
         38     52
         38     65
         39     59
         39     65
         40     52
         40     58
         40     59
         40     65
         41     52
         41     58
         41     59
         42     52
         43     59
         44     40
         44     54
         45     40
         45     43
         45     51
         45     58
         46     40
         46     43
         46     51
         47     58
         47     59
         48     58
         49     54
         49     58
         50     58
         51     58
         57     52
         57     59
         59     59
         60     52
         61     52
         65     58
         70     58
         73     52
         84     65
         85     65
         90     40
         91     40
         92     40
         93     40
         93     41
        110     59
        119     52
        120     52
        121     52
        122     52
        123     52
        124     52
        125     52
        139     65
        143     65
        145     51
        154     54
        154     59
        155     59
        158     59
        159     41
        160     59
        162     59
        163     59
        165     59
        168     54
        169     54
        171     52
        172     52
        173     52
        174     52
        176     52
        177     52
        178     52
        179     52
        180     52
        189     59
**************************************************
     Configuration num.      1
==================================================
     System name
--------------------------------------------------
     H Mg O                                  
==================================================
     The number of atom types
--------------------------------------------------
       3
==================================================
     The number of atoms
--------------------------------------------------
         66
**************************************************
     Atom types and atom numbers
--------------------------------------------------
     H      12
     Mg     24
     O      30
==================================================
     Primitive lattice vectors (ang.)
--------------------------------------------------
   5.92200000000000       0.000000000000000E+000  0.000000000000000E+000
  0.000000000000000E+000   8.88300000000000       0.000000000000000E+000
  0.000000000000000E+000  0.000000000000000E+000   20.0000000000000     
==================================================
     Atomic positions (ang.)
--------------------------------------------------
   3.06542300027041        1.67199799987707        8.56332899999998     
  0.318614999850011       0.959078999604630        8.67846299999997     
   1.36508400001258        7.36996699999352        7.38864599999999     
   2.85152700001679        8.44767699979141        9.04936899999995     
   3.27929199975721        4.96302900020547        8.67903299999995     
  0.104263000266595        4.24828100000428        8.56361899999996     
   5.81157300016441        6.35475799961100        9.05011700000003     
   4.96890599981579        3.05717000039640        8.75310400000003     
   4.83840600019560       0.149949000041385        8.58386899999999     
   1.87629999977700        5.77103299957168        8.58388199999993     
   2.00792800004578        2.86277700002491        8.75331299999999     
   4.32508099975560        7.43629900013282        7.38825300000002     
   4.44524399973360        4.41906399992607        4.19071700000003     
  0.000000000000000E+000   5.92202999996368        2.09389999999999     
   4.43847799984681        1.50272399958031        4.18755099999998     
   1.48050000000000        7.40255899970158       1.000000000317414E-004
   1.47852600019741        7.40190800016362        4.16621599999999     
   4.43953199977559        7.40294700025859        4.16629900000004     
   2.96100000000000        5.92202999996368        2.09389999999999     
   4.44150000000000        7.40255899970158       1.000000000317414E-004
   4.44150000000000        4.44150000000000       1.000000000317414E-004
   2.96230700020501        5.77164500007481        6.30689899999993     
  0.000000000000000E+000   2.96097000003632        2.09389999999999     
   2.96100000000000        2.96097000003632        2.09389999999999     
   1.48050000000000        4.44150000000000       1.000000000317414E-004
  1.307000205010865E-003  0.149993000205280        6.30663999999996     
   5.91734500005599        5.74960499969937        6.37492199999997     
   1.47744800017919        4.41921599960400        4.18761799999999     
   2.95630799999221       0.172146999672915        6.37433999999999     
   1.48050000000000        1.48052999996368       1.000000000317414E-004
   2.96100000000000       0.000000000000000E+000   2.09389999999999     
   1.48422500018099        1.50288400017630        4.19064199999994     
   2.96487799978861        2.96326900038333        6.32557399999996     
  3.870999984619203E-003   2.95842200031631        6.32559299999997     
   4.44150000000000        1.48052999996368       1.000000000317414E-004
  0.000000000000000E+000  0.000000000000000E+000   2.09389999999999     
  0.000000000000000E+000   2.96097000003632       1.000000000317414E-004
   1.48916300006882        4.41410900034507        6.21275299999994     
  0.000000000000000E+000   5.92202999996368       1.000000000317414E-004
   5.87313599978702       8.370299977830099E-002   8.44667200000004     
   4.45017499981739        1.50751100031210        6.21267700000004     
  2.199999311829543E-004   8.84351200036499        4.22290500000003     
   4.50212900014081        7.36452199991970        6.42218700000001     
   2.96100000000000        5.92202999996368       1.000000000317414E-004
   1.48050000000000        7.40255899970158        2.09389999999999     
   4.44150000000000        7.40255899970158        2.09389999999999     
   2.96118299986740        5.96137100016151        4.22299499999994     
  5.360002199982859E-004   2.96067600027357        4.14830400000000     
   4.44150000000000        4.44150000000000        2.09389999999999     
   4.43292500025902        4.41700400024731        6.23075400000005     
   1.54099200000059        7.43997499961312        6.42231100000004     
   2.91115400012639        5.83798599958138        8.44682199999994     
   5.92142299999741        5.95929500042308        4.23383599999994     
   5.90873899982940        3.21759800016481        8.51585200000002     
   4.44150000000000        1.48052999996368        2.09389999999999     
   2.96154400024980        2.96120899981619        4.14830499999994     
   1.48050000000000        4.44150000000000        2.09389999999999     
  0.358809000190185        5.79342800015908        8.41157800000005     
   3.32049900024361       0.126294000090319        8.41087700000003     
   2.96100000000000        2.96097000003632       1.000000000317414E-004
  0.000000000000000E+000  0.000000000000000E+000  1.000000000317414E-004
   1.48050000000000        1.48052999996368        2.09389999999999     
   2.96100000000000       0.000000000000000E+000  1.000000000317414E-004
   1.47195100020778        1.50463500025857        6.23062700000006     
   2.94777700011899        2.70255000033902        8.51597400000003     
   2.96041000002298        8.84559700035901        4.23375399999998     
==================================================
     Total energy (eV)
--------------------------------------------------
  -707.718459902448     
==================================================
     Forces (eV ang.^-1)
--------------------------------------------------
 -5.242370669963533E-002  1.570601277949214E-002  8.790986025053511E-002
 -4.639420473326902E-002 -5.499686702074584E-003  5.766611804704379E-002
 -5.359588859983231E-002 -3.327797424221553E-002 -1.949610862678106E-003
  5.147843242168913E-003  1.149697858825587E-002  6.584056645699536E-002
 -4.625803864143249E-002  5.299235487440143E-003  5.777619691245606E-002
 -5.253855281742675E-002 -1.529025839963116E-002  8.780107449462082E-002
  5.359351064714966E-003 -1.129500990230647E-002  6.584142708569413E-002
  8.919941816104275E-003  4.101842376425208E-002  6.539899406414010E-002
  4.220450841271958E-002  1.057928549099897E-002  6.826702515211223E-002
  4.246914604359270E-002 -1.077751495139983E-002  6.850603201902598E-002
  9.216981326501133E-003 -4.065445550492826E-002  6.525747045003726E-002
 -5.340753676746620E-002  3.351577066055945E-002 -1.604883935707663E-003
  3.381109571362679E-003  1.769589189123539E-002  1.834839129864631E-002
 -3.561015984494027E-003 -7.977596998279773E-002  1.486178253463859E-002
 -2.822125913328137E-003 -1.741282888919563E-002  1.147342867996726E-002
  5.356476666095619E-005 -6.334580860581492E-004  0.130584695049328     
 -1.189718851671736E-003 -6.329289023924715E-004  3.527336818337235E-003
 -1.190280683176463E-003  3.802658935171962E-004  3.621219257833318E-003
  2.207505103188713E-003 -8.304666072963435E-002 -7.292954571282179E-003
  1.355575282920248E-004 -5.405096183426223E-004  0.130606418393254     
  4.876063030311518E-005 -1.009606635621499E-002  0.177358983255190     
  3.673873177133603E-002 -3.010057496877088E-003  0.207349057041858     
  6.917366407964288E-004 -4.166121810516179E-003 -3.189683538406182E-002
  7.386168059817159E-004  5.221853312535629E-003 -3.187111317229728E-002
  6.738998011203017E-005 -1.004562716696224E-002  0.176383398026217     
  3.654247630963526E-002  3.346455281465077E-003  0.208110244650162     
  1.996993441304332E-002  2.355584736278389E-002  0.132541821664564     
 -2.820517767886953E-003  1.733031493782528E-002  1.176557763330973E-002
  2.027728523480287E-002 -2.386287188185935E-002  0.132918293983471     
 -5.101452969765931E-005  1.011681237721881E-002  0.177163628511502     
 -3.425937666075793E-003  7.951470564127998E-002  1.512643708631521E-002
  3.392936181213257E-003 -1.764735171939439E-002  1.782001108154562E-002
  2.332094370075216E-003 -1.253254674631505E-002  0.164822246839499     
  2.327383205510808E-003  1.210510058062034E-002  0.164222865794980     
  1.630120569051273E-004  1.013403250252599E-002  0.176148419999383     
  2.079098962856407E-003  8.271001120891690E-002 -6.745543945397818E-003
  2.902538626170540E-006  5.378055434756174E-004 -0.627331295062238     
 -4.272371610774449E-003 -3.085816835891722E-002  4.433829009599683E-002
 -5.442284701980465E-005  2.559183100270834E-002 -0.606967413292854     
  1.472457499554564E-002 -3.495351292947679E-002  8.616455141749080E-002
 -4.267695871920227E-003  3.084677492068374E-002  4.428233083995906E-002
 -9.941912701648032E-004  2.981407068267692E-002 -6.951911030874437E-003
 -2.664194697829059E-002  1.507920172726909E-002  1.945298375189543E-002
 -1.590788203043223E-004  2.516796118139937E-002 -0.607615000810219     
 -1.032170102233190E-003 -2.567740577074460E-003  3.105690914311454E-002
 -1.109102534855876E-003  1.171997302901747E-003  3.129059548550320E-002
 -9.572102678471957E-004 -2.973656053068369E-002 -7.024673720500904E-003
 -3.523570023928059E-004 -1.272214402613545E-003  3.701819421318139E-002
  3.602293322614271E-003  0.198838607340812       3.049660917536432E-002
 -5.229231443280260E-004 -2.767594738289784E-002  4.177929100740779E-002
 -2.662789360510280E-002 -1.472259183995236E-002  1.982096117323104E-002
  1.438816373422392E-002  3.519468656102248E-002  8.644511090464985E-002
 -2.763329460414366E-004 -3.042135013672315E-002  7.833077758517845E-003
  4.639408861670966E-002 -3.950734415295241E-002  7.179430815024455E-002
 -2.198989305674076E-003 -0.200977206265669       1.719233415680910E-002
 -3.541566475745072E-004  1.290911191466990E-003  3.702654702161122E-002
 -2.213642780064912E-003  0.200537069131154       1.730186611167082E-002
  1.387646974755508E-002 -4.907995638323392E-003  9.943683778467841E-002
  1.326562745584529E-002  5.780449823945127E-003  9.987540893220886E-002
  2.432158423505285E-005  4.442167784616515E-004 -0.627341619714676     
 -1.376556219495008E-004 -2.508243132219388E-002 -0.607659534231034     
  3.608038904776704E-003 -0.199233606987275       3.033341791929663E-002
 -8.363874888299071E-005 -2.550889249009436E-002 -0.607022468111628     
 -6.227143984956298E-004  2.780892137229260E-002  4.181488787673004E-002
  4.620009539662966E-002  3.917876606402917E-002  7.177807807726232E-002
 -2.914886100399154E-004  3.039772565352468E-002  7.664063551959111E-003
==================================================
     Stress (kbar)
--------------------------------------------------
     XX YY ZZ
--------------------------------------------------
  -37.9035199220737       -34.1766056322597       -22.8021885672229     
--------------------------------------------------
     XY YZ ZX
--------------------------------------------------
  2.776730274691551E-003  1.554176289497775E-002 -6.607160135072196E-002
==================================================
     Charges (e)
--------------------------------------------------
  0.000000000000000E+000
  0.000000000000000E+000
  0.000000000000000E+000
  0.000000000000000E+000
  0.000000000000000E+000
  0.000000000000000E+000
  0.000000000000000E+000
  0.000000000000000E+000
  0.000000000000000E+000
  0.000000000000000E+000
  0.000000000000000E+000
  0.000000000000000E+000
  0.000000000000000E+000
  0.000000000000000E+000
  0.000000000000000E+000
  0.000000000000000E+000
  0.000000000000000E+000
  0.000000000000000E+000
  0.000000000000000E+000
  0.000000000000000E+000
  0.000000000000000E+000
  0.000000000000000E+000
  0.000000000000000E+000
  0.000000000000000E+000
  0.000000000000000E+000
  0.000000000000000E+000
  0.000000000000000E+000
  0.000000000000000E+000
  0.000000000000000E+000
  0.000000000000000E+000
  0.000000000000000E+000
  0.000000000000000E+000
  0.000000000000000E+000
  0.000000000000000E+000
  0.000000000000000E+000
  0.000000000000000E+000
  0.000000000000000E+000
  0.000000000000000E+000
  0.000000000000000E+000
  0.000000000000000E+000
  0.000000000000000E+000
  0.000000000000000E+000
  0.000000000000000E+000
  0.000000000000000E+000
  0.000000000000000E+000
  0.000000000000000E+000
  0.000000000000000E+000
  0.000000000000000E+000
  0.000000000000000E+000
  0.000000000000000E+000
  0.000000000000000E+000
  0.000000000000000E+000
  0.000000000000000E+000
  0.000000000000000E+000
  0.000000000000000E+000
  0.000000000000000E+000
  0.000000000000000E+000
  0.000000000000000E+000
  0.000000000000000E+000
  0.000000000000000E+000
  0.000000000000000E+000
  0.000000000000000E+000
  0.000000000000000E+000
  0.000000000000000E+000
  0.000000000000000E+000
  0.000000000000000E+000
**************************************************
     Configuration num.      2
==================================================
     System name
--------------------------------------------------
     H Mg O                                  
==================================================
     The number of atom types
--------------------------------------------------
       3
==================================================
     The number of atoms
--------------------------------------------------
         66
**************************************************
     Atom types and atom numbers
--------------------------------------------------
     H      12
     Mg     24
     O      30
==================================================
     Primitive lattice vectors (ang.)
--------------------------------------------------
   5.92200000000000       0.000000000000000E+000  0.000000000000000E+000
  0.000000000000000E+000   8.88300000000000       0.000000000000000E+000
  0.000000000000000E+000  0.000000000000000E+000   20.0000000000000     
==================================================
     Atomic positions (ang.)
--------------------------------------------------
   3.05208449277369        1.67286019100748        8.55797326169552     
  0.321932076985499       0.961216337235398        8.68205433496568     
   1.37585109124351        7.36717581606887        7.37545950222160     
   2.85862751867130        8.42562333252401        9.04316253221652     
   3.25835997605648        4.96108786788463        8.66056436575241     
  8.137596362056715E-002   4.23483603086044        8.56219236871745     
   5.80006827244585        6.35924504454028        9.03358798300153     
   4.97619327351049        3.05697243894213        8.73892485384572     
   4.84668487680580       0.149192387423887        8.58914513820557     
   1.86320732474402        5.76406703002859        8.56119324914429     
   1.99132183669033        2.90285761292218        8.73399307596936     
   4.33309906849075        7.44046663383778        7.40056379165850     
   4.44592144094557        4.41648732890946        4.18441739766337     
  0.000000000000000E+000   5.92202999996368        2.09389999999999     
   4.43806583147813        1.49614776068424        4.18592563737838     
   1.48050000000000        7.40255899970158       1.000000000317414E-004
   1.47517777837584        7.40811887788925        4.17301673177226     
   4.44470754098123        7.40973179550047        4.16714875177949     
   2.96100000000000        5.92202999996368        2.09389999999999     
   4.44150000000000        7.40255899970158       1.000000000317414E-004
   4.44150000000000        4.44150000000000       1.000000000317414E-004
   2.96200340974925        5.77928714747445        6.30887277117270     
  0.000000000000000E+000   2.96097000003632        2.09389999999999     
   2.96100000000000        2.96097000003632        2.09389999999999     
   1.48050000000000        4.44150000000000       1.000000000317414E-004
   5.92073637167865       0.159075668002720        6.31080535698265     
   5.91687069512845        5.75388094735389        6.37388486538530     
   1.47661163882374        4.41479467746120        4.19177300170337     
   2.95935119645963       0.171902768541977        6.37789552706363     
   1.48050000000000        1.48052999996368       1.000000000317414E-004
   2.96100000000000       0.000000000000000E+000   2.09389999999999     
   1.49080158257208        1.49533391684090        4.19273670761487     
   2.96435629835502        2.96783841954851        6.32943735915632     
   5.91959981060066        2.95092295503358        6.32350447488590     
   4.44150000000000        1.48052999996368       1.000000000317414E-004
  0.000000000000000E+000  0.000000000000000E+000   2.09389999999999     
  0.000000000000000E+000   2.96097000003632       1.000000000317414E-004
   1.49048764818893        4.41756773246942        6.20905579545718     
  0.000000000000000E+000   5.92202999996368       1.000000000317414E-004
   5.87063672244588       8.134003298132497E-002   8.44510149363489     
   4.45449270382948        1.50039723478798        6.21021761966368     
  2.657628182083004E-003   8.84891192151676        4.22717227600791     
   4.50263835571856        7.37082182153200        6.42542618374059     
   2.96100000000000        5.92202999996368       1.000000000317414E-004
   1.48050000000000        7.40255899970158        2.09389999999999     
   4.44150000000000        7.40255899970158        2.09389999999999     
   2.95621595229462        5.96985961338353        4.22397601469415     
  8.048480157377649E-003   2.95088759847243        4.14162599278906     
   4.44150000000000        4.44150000000000        2.09389999999999     
   4.43815406278317        4.41400273997380        6.22677936117297     
   1.53505075187266        7.43735907952472        6.42452914674635     
   2.91731846252331        5.82562506011128        8.43179631364563     
  2.766141876160439E-003   5.94726402551164        4.23305844552681     
   5.90462426681592        3.21754190882623        8.52509574222989     
   4.44150000000000        1.48052999996368        2.09389999999999     
   2.96771930968286        2.95332127560161        4.15036345570489     
   1.48050000000000        4.44150000000000        2.09389999999999     
  0.364994756016762        5.79539602835523        8.42025433540027     
   3.31600433678963       0.125667281840903        8.40876231299033     
   2.96100000000000        2.96097000003632       1.000000000317414E-004
  0.000000000000000E+000  0.000000000000000E+000  1.000000000317414E-004
   1.48050000000000        1.48052999996368        2.09389999999999     
   2.96100000000000       0.000000000000000E+000  1.000000000317414E-004
   1.46617740971206        1.50826966623678        6.23468984549751     
   2.94590789463151        2.70305690768701        8.52500195829287     
   2.95572812003987        8.84756733888573        4.23115672484143     
==================================================
     Total energy (eV)
--------------------------------------------------
  -707.656683658708     
==================================================
     Forces (eV ang.^-1)
--------------------------------------------------
 -0.156262745260432      -8.771721553485308E-003  0.181355576048052     
 -0.158497626653995      -0.313176049024733      -1.145725495072290E-002
 -0.202041023778667      -6.245870476195289E-002  0.784878833698361     
  7.289502786838303E-002  0.164590855709052      -5.825010581857156E-002
  0.371207516945309      -0.866695995384575       0.301056544860930     
  8.664836759411079E-002  0.348536328068202       0.118008694027208     
 -7.967643513492879E-002  0.167424226256607       0.299749354791491     
 -0.734078489711073      -0.148296829413179       0.271484247540996     
 -0.145293183233264       3.723786161885866E-002  7.292640492773023E-002
  0.283143457323325       9.249436035820575E-002  0.109805401685905     
  0.607211418417667      -0.332745246113991      -1.866446646034793E-002
 -2.293717097582144E-002  2.143016507462388E-002 -0.315649444436789     
  1.369454156809214E-002  1.785699027972962E-002  8.338667951127800E-002
  2.399954765131826E-002 -8.533734180356085E-002  2.227733998528621E-002
  3.399467501639628E-002  6.070473618972720E-002 -7.065665934059134E-003
 -4.188351031251539E-004  1.357737392651276E-003  0.132966681078275     
  2.891926195656052E-002 -0.104376698737881      -6.442145633445495E-002
 -5.967106088931017E-002 -0.105866717657834      -1.289275295077184E-002
 -2.525876750149433E-002 -6.654766966438584E-002  2.132940257860152E-002
  3.821293480114316E-004  1.551469392793826E-003  0.123477941084951     
 -2.116194974385939E-004 -1.216867264797866E-002  0.170935084636105     
  9.579177109482727E-002 -8.477362957127263E-002  0.110701385302511     
  2.621838335254811E-002 -2.535617158400635E-002 -3.536137723448280E-002
 -1.509514435826249E-002 -8.199250157325633E-003 -2.733984132229035E-002
  5.614240894043305E-004 -1.247547321682849E-002  0.178930261697443     
  8.370551022706894E-002 -0.121667724196200       0.209702202317678     
  3.714209160403537E-002 -4.502036091751948E-002  0.143786271643967     
  2.344104345370497E-002  3.080375753427801E-002 -5.331318186041303E-002
 -3.397740166089848E-002 -9.483866836087530E-003  0.121792387398820     
  1.246280385875487E-004  1.004663617175267E-002  0.182771898336561     
 -2.255929920744412E-002  7.591199804532639E-002 -1.459043552425101E-002
 -4.284040064607393E-002  7.912248649455031E-002 -1.544913356009582E-002
  1.319692849234355E-002 -4.102201613310881E-002  0.117891361895531     
  6.873689556637314E-002  0.132225578414140       0.107527807132101     
  3.664368231761369E-005  9.269330421906237E-003  0.175950524524896     
  2.363609021235766E-002  9.843072410730490E-002 -3.539325627315580E-002
 -3.488197307181857E-003  2.083176376595562E-003 -0.626090271568043     
 -1.774495387853614E-002 -8.180241481900592E-002  0.127268545435830     
 -3.944847602119915E-003  2.509124081625442E-002 -0.603599282875848     
  0.344790741144869       0.272581895657107       0.174717613396958     
 -0.121946256995189       0.141670456977837       8.491719837054777E-002
 -3.552479872391878E-002 -6.507943579866979E-002 -2.650925524740419E-002
 -7.864672531568925E-002 -5.603727457770096E-003  0.291082268443118     
  4.078884711752509E-003  2.635609938626879E-002 -0.603924389467225     
 -2.133424660138219E-002  1.437989565573028E-002  5.359900793498065E-002
  1.773646665444227E-002  1.635738948081193E-002  6.296344426313880E-002
  8.637163081594498E-002 -8.449838018344742E-002  1.415056332428281E-002
 -7.567593857582125E-002  5.860699094022063E-002  0.119224178603268     
 -6.277192123198660E-003  0.197239088551315       3.088329989416150E-002
 -5.742549824030185E-002  2.859586019319848E-003  7.033460389648978E-002
  0.136714603040011       7.672997637603138E-002 -0.758916043259164     
 -0.732045764701903       0.871163354372613      -7.539363748415835E-002
 -6.455679547629910E-002  0.140264262807051       1.099152596615127E-002
  0.647262069539519      -0.224810504460510      -0.167561580112261     
 -5.235214030790664E-003 -0.224875363980997       1.153398410957045E-002
 -4.070131539543679E-002  7.663580059835280E-002  3.915754998946547E-002
  1.603107845940942E-002  0.191096438776971       2.369334222264292E-002
  0.143065526875125      -0.194415041149677      -0.227211022419203     
 -7.961990628223339E-002 -0.157755380226172       0.239471045116002     
  3.643541775662706E-003  1.486909947392679E-003 -0.625863176516083     
 -3.135030545453438E-003 -2.626980581315140E-002 -0.606617770092670     
  1.861618621037141E-002 -0.219638711120345       1.961820824561259E-002
  3.319929424811819E-003 -2.865178126191287E-002 -0.606291289780507     
  0.128439511343066      -1.173414230816903E-002  5.910599397923448E-002
 -0.466726652007920       0.325365722991950       7.695709827341722E-002
  6.905518821363343E-002  1.784743634417629E-002  6.822055584451830E-002
==================================================
     Stress (kbar)
--------------------------------------------------
     XX YY ZZ
--------------------------------------------------
  -37.8449685342964       -32.8393485013476       -21.7388580028303     
--------------------------------------------------
     XY YZ ZX
--------------------------------------------------
 -0.139043878973837      -0.271119267417261      -0.381040678083073     
==================================================
     Charges (e)
--------------------------------------------------
  0.000000000000000E+000
  0.000000000000000E+000
  0.000000000000000E+000
  0.000000000000000E+000
  0.000000000000000E+000
  0.000000000000000E+000
  0.000000000000000E+000
  0.000000000000000E+000
  0.000000000000000E+000
  0.000000000000000E+000
  0.000000000000000E+000
  0.000000000000000E+000
  0.000000000000000E+000
  0.000000000000000E+000
  0.000000000000000E+000
  0.000000000000000E+000
  0.000000000000000E+000
  0.000000000000000E+000
  0.000000000000000E+000
  0.000000000000000E+000
  0.000000000000000E+000
  0.000000000000000E+000
  0.000000000000000E+000
  0.000000000000000E+000
  0.000000000000000E+000
  0.000000000000000E+000
  0.000000000000000E+000
  0.000000000000000E+000
  0.000000000000000E+000
  0.000000000000000E+000
  0.000000000000000E+000
  0.000000000000000E+000
  0.000000000000000E+000
  0.000000000000000E+000
  0.000000000000000E+000
  0.000000000000000E+000
  0.000000000000000E+000
  0.000000000000000E+000
  0.000000000000000E+000
  0.000000000000000E+000
  0.000000000000000E+000
  0.000000000000000E+000
  0.000000000000000E+000
  0.000000000000000E+000
  0.000000000000000E+000
  0.000000000000000E+000
  0.000000000000000E+000
  0.000000000000000E+000
  0.000000000000000E+000
  0.000000000000000E+000
  0.000000000000000E+000
  0.000000000000000E+000
  0.000000000000000E+000
  0.000000000000000E+000
  0.000000000000000E+000
  0.000000000000000E+000
  0.000000000000000E+000
  0.000000000000000E+000
  0.000000000000000E+000
  0.000000000000000E+000
  0.000000000000000E+000
  0.000000000000000E+000
  0.000000000000000E+000
  0.000000000000000E+000
  0.000000000000000E+000
  0.000000000000000E+000
**************************************************
     Configuration num.      3
==================================================
     System name
--------------------------------------------------
     H Mg O                                  
==================================================
     The number of atom types
--------------------------------------------------
       3
==================================================
     The number of atoms
--------------------------------------------------
         66
**************************************************
     Atom types and atom numbers
--------------------------------------------------
     H      12
     Mg     24
     O      30
==================================================
     Primitive lattice vectors (ang.)
--------------------------------------------------
   5.92200000000000       0.000000000000000E+000  0.000000000000000E+000
  0.000000000000000E+000   8.88300000000000       0.000000000000000E+000
  0.000000000000000E+000  0.000000000000000E+000   20.0000000000000     
==================================================
     Atomic positions (ang.)
--------------------------------------------------
   3.03723826143847        1.67363774895496        8.55436733255687     
  0.323719888131634       0.960331986901464        8.68553512875153     
   1.38466879588463        7.36378199347278        7.36984592010500     
   2.86643137672765        8.40515769815989        9.03639402824005     
   3.24100953517770        4.95078438475228        8.64500046321333     
  5.932492784068631E-002   4.22475391025788        8.56190434686600     
   5.78779476906493        6.36534749401145        9.01995108770687     
   4.97639777303637        3.05534402979728        8.72736511545223     
   4.85356189729810       0.148795064728078        8.59512491623520     
   1.85284655317026        5.75799348687951        8.53956393090626     
   1.98057435402456        2.93972777199493        8.71449304257054     
   4.34089583728253        7.44484104258344        7.40982904364524     
   4.44660431944342        4.41391774343797        4.17815088994551     
  0.000000000000000E+000   5.92202999996368        2.09389999999999     
   4.43766715770466        1.48959561183505        4.18429746777936     
   1.48050000000000        7.40255899970158       1.000000000317414E-004
   1.47184103259045        7.41428832831888        4.17979189832910     
   4.44985940070416        7.41647457267243        4.16799338650757     
   2.96100000000000        5.92202999996368        2.09389999999999     
   4.44150000000000        7.40255899970158       1.000000000317414E-004
   4.44150000000000        4.44150000000000       1.000000000317414E-004
   2.96173784608050        5.78689565137500        6.31089049080980     
  0.000000000000000E+000   2.96097000003632        2.09389999999999     
   2.96100000000000        2.96097000003632        2.09389999999999     
   1.48050000000000        4.44150000000000       1.000000000317414E-004
   5.91819896908274       0.168110048009680        6.31505396630925     
   5.91641113417048        5.75813902837900        6.37290480935912     
   1.47578458197018        4.41038557809191        4.19590684456060     
   2.96238090853549       0.171654772219106        6.38149940748124     
   1.48050000000000        1.48052999996368       1.000000000317414E-004
   2.96100000000000       0.000000000000000E+000   2.09389999999999     
   1.49736116665510        1.48781523374529        4.19482528493647     
   2.96383983514091        2.97239155971029        6.33334752343902     
   5.91335590023777        2.94347639078566        6.32145863323020     
   4.44150000000000        1.48052999996368       1.000000000317414E-004
  0.000000000000000E+000  0.000000000000000E+000   2.09389999999999     
  0.000000000000000E+000   2.96097000003632       1.000000000317414E-004
   1.49180159719122        4.42097713939165        6.20543533341581     
  0.000000000000000E+000   5.92202999996368       1.000000000317414E-004
   5.86834536231386       7.914143920968987E-002   8.44363634585653     
   4.45873687564795        1.49336889225558        6.20780944411956     
  5.073836887658916E-003   8.85427260445304        4.23142357147295     
   4.50310028532944        7.37711827192158        6.42884090397776     
   2.96100000000000        5.92202999996368       1.000000000317414E-004
   1.48050000000000        7.40255899970158        2.09389999999999     
   4.44150000000000        7.40255899970158        2.09389999999999     
   2.95130098339606        5.97829728204355        4.22496556390072     
  1.551533451953545E-002   2.94113452620341        4.13501987326495     
   4.44150000000000        4.44150000000000        2.09389999999999     
   4.44334850245575        4.41100320030922        6.22284713141697     
   1.52919193968159        7.43478942685983        6.42628964447082     
   2.92304148459759        5.81378944565762        8.41672514328597     
  6.070358092996273E-003   5.93531761935526        4.23228751832371     
   5.90089984931869        3.21735024913752        8.53423845096108     
   4.44150000000000        1.48052999996368        2.09389999999999     
   2.97387008271143        2.94547975531397        4.15244552734484     
   1.48050000000000        4.44150000000000        2.09389999999999     
  0.371266793025205        5.79724682026024        8.42879366596457     
   3.31146165414320       0.124945431005817        8.40679203236770     
   2.96100000000000        2.96097000003632       1.000000000317414E-004
  0.000000000000000E+000  0.000000000000000E+000  1.000000000317414E-004
   1.48050000000000        1.48052999996368        2.09389999999999     
   2.96100000000000       0.000000000000000E+000  1.000000000317414E-004
   1.46048126520843        1.51189726075644        6.23878833906061     
   2.94375733493220        2.70376002212995        8.53407633578164     
   2.95108787669767        8.84954844252167        4.22860058566396     
==================================================
     Total energy (eV)
--------------------------------------------------
  -707.540821406983     
==================================================
     Forces (eV ang.^-1)
--------------------------------------------------
 -0.229566029276744      -2.912695613002710E-002  0.250752696888248     
 -0.204928568023016      -0.469891618754930      -4.292659547388299E-002
 -0.284745061704554      -7.286226700300108E-002   1.24267629000810     
  0.108271612934086       0.283016027838833      -0.138498365692584     
  0.582790676887351       -1.32590527061513       0.429851626161843     
  0.203498957300869       0.653917046274244       0.137442050477790     
 -7.179375154776341E-002  0.230158436409029       0.394667135931776     
  -1.13938030562296      -0.278366169634430       0.370085777454642     
 -0.311068434733818       5.521662059327211E-002  7.288532078252101E-002
  0.444389392196433       0.175042754474075       0.172804159977906     
  0.978598364761616      -0.581243855659138      -2.891208953100376E-002
 -1.309399974022122E-002  1.666527220373744E-002 -0.500865255387563     
  2.283350299796479E-002  1.874580857307577E-002  0.145979392284573     
  5.135675962106917E-002 -9.190212595774611E-002  2.969080742765961E-002
  6.966572149130339E-002  0.138807268842915      -2.486228455133203E-002
 -9.354451550976770E-004  3.399445979904465E-003  0.134942424371132     
  5.924204205681413E-002 -0.207313633807654      -0.132301536692106     
 -0.118893252357631      -0.209111506366011      -3.221535547263325E-002
 -5.262045662060452E-002 -5.042806531825433E-002  4.930762619386425E-002
  7.982250384458380E-004  3.686558235975000E-003  0.116067224612241     
 -4.003946890643598E-004 -1.366785557421392E-002  0.164506621166011     
  0.146592776459985      -0.165847453935087       7.861416652963919E-003
  5.134662554425741E-002 -4.691332478278679E-002 -4.451986475462515E-002
 -3.062220687775864E-002 -2.218955123964378E-002 -2.617959264194346E-002
  9.583010697134911E-004 -1.420607876355885E-002  0.182425010158775     
  0.140311366350540      -0.254720677258692       0.206701589960693     
  5.675032318841189E-002 -0.116575165513968       0.149121757300176     
  4.898137136321813E-002  4.345906930664196E-002 -0.120400670667765     
 -8.881460980813745E-002  3.097101093853559E-003  0.107207581292130     
  4.663596607382061E-004  9.565592991632191E-003  0.187578365482510     
 -4.197704128223392E-002  7.137779843780727E-002 -4.489755132057344E-002
 -9.653206099267070E-002  0.177120793227710      -4.977116211261198E-002
  2.164709162057402E-002 -6.963531610698745E-002  6.123977905677602E-002
  0.135858617709251       0.253105928856932       5.956777403571110E-002
 -2.024149538733757E-005  8.766353856829395E-003  0.173368028663523     
  4.563056168538625E-002  0.113039234252040      -6.582592334163685E-002
 -6.973530396632793E-003  3.639984950055596E-003 -0.625919328530673     
 -2.603994305794843E-002 -0.132088651207943       0.210166487215770     
 -7.735611614600761E-003  2.456961736732015E-002 -0.601219728156038     
  0.579296180821396       0.436098242780168       0.229729472249855     
 -0.251914459854998       0.256059420543557       0.123644951564769     
 -6.997027702167742E-002 -0.159793024189421      -4.621059107488653E-002
 -0.106450425480814      -3.429002387618700E-002  0.434194889603648     
  8.322783221754178E-003  2.745040336838273E-002 -0.601142533473399     
 -4.153550370765418E-002  3.074913223939727E-002  7.347569526483032E-002
  3.633897954635161E-002  3.110715375412133E-002  9.323513605142031E-002
  0.173978375969362      -0.139359253478085       3.255369867351742E-002
 -0.149909440051169       0.116817424927197       0.198220973095700     
 -1.621869457909806E-002  0.195650662762568       2.910764478340396E-002
 -0.111313162946046       3.155530888802703E-002  9.679815220257641E-002
  0.232998999795770       0.146881342236488       -1.21570407344724     
  -1.17440682399963        1.31787237614812      -0.135206775722648     
 -0.130140800150667       0.307877512548590       1.547067663195012E-002
  0.932737108971588      -0.407588964524982      -0.300090544639293     
 -8.248310209736397E-003 -0.248457829948490       4.171001613242505E-003
 -8.002498371729760E-002  0.150401880868201       3.638123051764634E-002
  3.427389538763837E-002  0.182070921730475       2.833561851951679E-002
  0.169447206059546      -0.270970823784102      -0.413272898006754     
 -0.139417392077307      -0.279323994828214       0.343375970080538     
  7.276298474026658E-003  2.621699598680719E-003 -0.625407036010398     
 -6.191480318799299E-003 -2.743602591228892E-002 -0.606648620817695     
  3.381091530202735E-002 -0.239849839397117       6.562394729807612E-003
  6.785645144053980E-003 -3.181761062766615E-002 -0.606681861650844     
  0.255764767414798      -4.979544709574145E-002  7.556439428909613E-002
 -0.776542752257803       0.561895400561509       2.576813293495326E-002
  0.141509573071709       5.121438907023387E-005  0.126701228824163     
==================================================
     Stress (kbar)
--------------------------------------------------
     XX YY ZZ
--------------------------------------------------
  -37.9589093228562       -32.0821671001137       -21.0826373111707     
--------------------------------------------------
     XY YZ ZX
--------------------------------------------------
 -2.001865578511146E-002 -0.429062663139956      -0.576491643734794     
==================================================
     Charges (e)
--------------------------------------------------
  0.000000000000000E+000
  0.000000000000000E+000
  0.000000000000000E+000
  0.000000000000000E+000
  0.000000000000000E+000
  0.000000000000000E+000
  0.000000000000000E+000
  0.000000000000000E+000
  0.000000000000000E+000
  0.000000000000000E+000
  0.000000000000000E+000
  0.000000000000000E+000
  0.000000000000000E+000
  0.000000000000000E+000
  0.000000000000000E+000
  0.000000000000000E+000
  0.000000000000000E+000
  0.000000000000000E+000
  0.000000000000000E+000
  0.000000000000000E+000
  0.000000000000000E+000
  0.000000000000000E+000
  0.000000000000000E+000
  0.000000000000000E+000
  0.000000000000000E+000
  0.000000000000000E+000
  0.000000000000000E+000
  0.000000000000000E+000
  0.000000000000000E+000
  0.000000000000000E+000
  0.000000000000000E+000
  0.000000000000000E+000
  0.000000000000000E+000
  0.000000000000000E+000
  0.000000000000000E+000
  0.000000000000000E+000
  0.000000000000000E+000
  0.000000000000000E+000
  0.000000000000000E+000
  0.000000000000000E+000
  0.000000000000000E+000
  0.000000000000000E+000
  0.000000000000000E+000
  0.000000000000000E+000
  0.000000000000000E+000
  0.000000000000000E+000
  0.000000000000000E+000
  0.000000000000000E+000
  0.000000000000000E+000
  0.000000000000000E+000
  0.000000000000000E+000
  0.000000000000000E+000
  0.000000000000000E+000
  0.000000000000000E+000
  0.000000000000000E+000
  0.000000000000000E+000
  0.000000000000000E+000
  0.000000000000000E+000
  0.000000000000000E+000
  0.000000000000000E+000
  0.000000000000000E+000
  0.000000000000000E+000
  0.000000000000000E+000
  0.000000000000000E+000
  0.000000000000000E+000
  0.000000000000000E+000
**************************************************
     Configuration num.      4
==================================================
     System name
--------------------------------------------------
     H Mg O                                  
==================================================
     The number of atom types
--------------------------------------------------
       3
==================================================
     The number of atoms
--------------------------------------------------
         66
**************************************************
     Atom types and atom numbers
--------------------------------------------------
     H      12
     Mg     24
     O      30
==================================================
     Primitive lattice vectors (ang.)
--------------------------------------------------
   5.92200000000000       0.000000000000000E+000  0.000000000000000E+000
  0.000000000000000E+000   8.88300000000000       0.000000000000000E+000
  0.000000000000000E+000  0.000000000000000E+000   20.0000000000000     
==================================================
     Atomic positions (ang.)
--------------------------------------------------
   3.02017611873303        1.67413431196195        8.55318065788724     
  0.323530486583835       0.954913687828259        8.68860193611980     
   1.39073956597521        7.35968493720214        7.37622236086238     
   2.87528038551423        8.38742163150282        9.02828878199204     
   3.22928131469385        4.92768688348308        8.63358320548283     
  3.923612128360734E-002   4.22098072179921        8.56294246088878     
   5.77482782069139        6.37367105763118        9.01012146173156     
   4.96560861592282        3.05102962167261        8.71937558734852     
   4.85743787999421       0.148930493611745        8.60180830217301     
   1.84677300402209        5.75360854220170        8.51960069825516     
   1.97926855409794        2.97099178144346        8.69471289717259     
   4.34856672216582        7.44937650821258        7.41426208380154     
   4.44729630267139        4.41135544901236        4.17194196658341     
  0.000000000000000E+000   5.92202999996368        2.09389999999999     
   4.43729611704424        1.48309818332185        4.18265933255928     
   1.48050000000000        7.40255899970158       1.000000000317414E-004
   1.46852760937285        7.42037583968562        4.18651494034390     
   4.45496436353859        7.42313473069962        4.16882528167761     
   2.96100000000000        5.92202999996368        2.09389999999999     
   4.44150000000000        7.40255899970158       1.000000000317414E-004
   4.44150000000000        4.44150000000000       1.000000000317414E-004
   2.96153046252128        5.79443876229417        6.31291144977900     
  0.000000000000000E+000   2.96097000003632        2.09389999999999     
   2.96100000000000        2.96097000003632        2.09389999999999     
   1.48050000000000        4.44150000000000       1.000000000317414E-004
   5.91571711959278       0.177043837053481        6.31938488324983     
   5.91597407548247        5.76235108030667        6.37198389547996     
   1.47497692162782        4.40599347268055        4.19999313234488     
   2.96537554004144       0.171407990853796        6.38514605965604     
   1.48050000000000        1.48052999996368       1.000000000317414E-004
   2.96100000000000       0.000000000000000E+000   2.09389999999999     
   1.50388281362474        1.48036642429344        4.19689422625825     
   2.96333193526512        2.97691732269102        6.33728222875241     
   5.90716555772239        2.93612986966637        6.31943631922853     
   4.44150000000000        1.48052999996368       1.000000000317414E-004
  0.000000000000000E+000  0.000000000000000E+000   2.09389999999999     
  0.000000000000000E+000   2.96097000003632       1.000000000317414E-004
   1.49309991991004        4.42430709026465        6.20194139994234     
  0.000000000000000E+000   5.92202999996368       1.000000000317414E-004
   5.86640321275087       7.720570581052133E-002   8.44230965063526     
   4.46282937935799        1.48649455402682        6.20547569141510     
  7.447991784556600E-003   8.85953723873093        4.23564724914576     
   4.50349804703272        7.38339441327516        6.43251766626234     
   2.96100000000000        5.92202999996368       1.000000000317414E-004
   1.48050000000000        7.40255899970158        2.09389999999999     
   4.44150000000000        7.40255899970158        2.09389999999999     
   2.94649064380750        5.98665140526327        4.22597480272892     
  2.289222415670292E-002   2.93145132829290        4.12853290330205     
   4.44150000000000        4.44150000000000        2.09389999999999     
   4.44847611953442        4.40802251403245        6.21897304505491     
   1.52347329383706        7.43230820028185        6.42731711412889     
   2.92805661554257        5.80274788055931        8.40157155170512     
  9.296286739344642E-003   5.92355617776473        4.23152587547333     
   5.89773770113299        3.21691278131697        8.54320072649109     
   4.44150000000000        1.48052999996368        2.09389999999999     
   2.97997295764539        2.93772847472582        4.15454966093240     
   1.48050000000000        4.44150000000000        2.09389999999999     
  0.377641383479393        5.79893431161179        8.43708427319300     
   3.30683462906732       0.124055091219612        8.40502870927152     
   2.96100000000000        2.96097000003632       1.000000000317414E-004
  0.000000000000000E+000  0.000000000000000E+000  1.000000000317414E-004
   1.48050000000000        1.48052999996368        2.09389999999999     
   2.96100000000000       0.000000000000000E+000  1.000000000317414E-004
   1.45493902551580        1.51549503902294        6.24293264237368     
   2.94113835421184        2.70480202935767        8.54316678541890     
   2.94653269845147        8.85152969333053        4.22612070373156     
==================================================
     Total energy (eV)
--------------------------------------------------
  -707.461282439508     
==================================================
     Forces (eV ang.^-1)
--------------------------------------------------
 -0.262462158174890      -3.697752980308047E-002  0.293796556348189     
 -0.162476804179203      -0.421187819863799      -2.021730162970987E-002
 -0.275463585604687      -4.183936515372804E-002   1.05339919302335     
  8.632490080806951E-002  0.320794633911855      -0.134138830560804     
  0.483839339030937       -1.00320493954449       0.344688635255234     
  0.278295499528680       0.767737661170772       0.148050449731294     
  6.075971557484747E-002  0.141516351000314       0.330884728509341     
 -0.925655279361706      -0.278176736193660       0.328110557176980     
 -0.402740068553379       5.846217585109757E-002  5.676113806067911E-002
  0.541198337700214       0.221325034044764       0.248269095178085     
   1.00363729943870      -0.719106682147107       3.346573581182313E-002
 -2.648774205328009E-002  2.008602281948075E-002 -0.497292780050760     
  3.234134545170917E-002  1.704479194172172E-002  0.208813114455294     
  7.828201369293845E-002 -9.794328871029986E-002  3.711951169710249E-002
  0.105402220521905       0.215070300680792      -4.104407621002656E-002
 -1.519606613963333E-003  5.043433139489657E-003  0.137553062139515     
  9.234126976267133E-002 -0.309913746232506      -0.201693354806276     
 -0.179743628305101      -0.312394549872372      -5.063556695291102E-002
 -7.944147094807098E-002 -3.447843881563259E-002  7.658928768055306E-002
  1.119995663135022E-003  5.476393526745583E-003  0.109170511930061     
 -5.550071387900910E-004 -1.519365641521575E-002  0.158109034753791     
  0.184568305369333      -0.247949000776175      -0.104272746428634     
  7.672727853437163E-002 -6.809036892868435E-002 -5.151558914785676E-002
 -4.650345404484717E-002 -3.567796228051334E-002 -2.260986941767253E-002
  1.331870913419395E-003 -1.585616414824733E-002  0.186108852816843     
  0.208329296183316      -0.386658692759239       0.204119804496356     
  8.184707094747787E-002 -0.186413109005398       0.149895849170824     
  7.215691265173690E-002  5.529240053262501E-002 -0.185043870832137     
 -0.151169229785124       1.536083535513469E-002  8.391349299270288E-002
  8.437754094938842E-004  9.193060845559846E-003  0.193014403557512     
 -6.121630965414050E-002  6.745174000065422E-002 -7.414198400084229E-002
 -0.151151342233098       0.270491078264314      -8.099475405326922E-002
  2.806327020980383E-002 -9.476685426971551E-002 -7.700773313340951E-003
  0.195154767681807       0.376865120846688       3.262269226043200E-002
 -7.153189688510712E-005  8.262199715435360E-003  0.171599215950106     
  6.759997720032275E-002  0.128297615761013      -9.482112876846623E-002
 -1.039552277184549E-002  5.388720694338851E-003 -0.625949480351400     
 -2.953509968805078E-002 -0.179548427717193       0.291741508660382     
 -1.151972143129128E-002  2.392420197845290E-002 -0.599314668390087     
  0.638358081842861       0.407145817828736       0.244964150303203     
 -0.385361215244041       0.359394782106475       0.160447080639452     
 -0.105208906459072      -0.253579596427974      -6.790891129948144E-002
 -0.105931261145019      -7.842420768472776E-002  0.394997266149856     
  1.248005499048367E-002  2.847795180927793E-002 -0.598826190465456     
 -6.142580332859841E-002  4.685646720650820E-002  9.122880335994343E-002
  5.456496194111733E-002  4.577149546048942E-002  0.122193939969026     
  0.256384446561078      -0.188068116950858       5.061354066555246E-002
 -0.215501532992480       0.171953932218553       0.274766816452990     
 -2.570651167357607E-002  0.193610220875748       2.561825656826206E-002
 -0.168423243877177       6.067883545712072E-002  0.124334885911019     
  0.230210125356859       0.171455928692313       -1.03223625517509     
  -1.21360225117911        1.00454410722547       1.176466142887428E-002
 -0.195669607520788       0.470452984771104       1.990110913070423E-002
  0.643614497213382      -0.527699248820392      -0.281157982374463     
 -1.133636880114265E-002 -0.271544449260353      -2.974780355888657E-003
 -0.117650850164823       0.221492336596403       3.747043603339380E-002
  5.189245891089230E-002  0.173170097298008       3.195724572311488E-002
  4.494352204763649E-002 -0.196915603213103      -0.430406331065252     
 -0.137099455570003      -0.306810951969456       0.375936757086423     
  1.084859110669601E-002  3.944648214130589E-003 -0.625228821367636     
 -9.189184881602964E-003 -2.866672037612787E-002 -0.607013227575954     
  4.925555581261225E-002 -0.260040613033754      -6.575840887393342E-003
  1.018612473407596E-002 -3.499006643908864E-002 -0.607384719768963     
  0.386488124059000      -8.576918096078420E-002  9.188099829994446E-002
 -0.774688308946763       0.673596271316665      -6.874377318925003E-002
  0.214638519313675      -1.981075913867165E-002  0.181645014278831     
==================================================
     Stress (kbar)
--------------------------------------------------
     XX YY ZZ
--------------------------------------------------
  -38.4106440594454       -32.4001871142209       -21.0644544902039     
--------------------------------------------------
     XY YZ ZX
--------------------------------------------------
  0.367969975161750      -0.313952372049067      -0.601448230007554     
==================================================
     Charges (e)
--------------------------------------------------
  0.000000000000000E+000
  0.000000000000000E+000
  0.000000000000000E+000
  0.000000000000000E+000
  0.000000000000000E+000
  0.000000000000000E+000
  0.000000000000000E+000
  0.000000000000000E+000
  0.000000000000000E+000
  0.000000000000000E+000
  0.000000000000000E+000
  0.000000000000000E+000
  0.000000000000000E+000
  0.000000000000000E+000
  0.000000000000000E+000
  0.000000000000000E+000
  0.000000000000000E+000
  0.000000000000000E+000
  0.000000000000000E+000
  0.000000000000000E+000
  0.000000000000000E+000
  0.000000000000000E+000
  0.000000000000000E+000
  0.000000000000000E+000
  0.000000000000000E+000
  0.000000000000000E+000
  0.000000000000000E+000
  0.000000000000000E+000
  0.000000000000000E+000
  0.000000000000000E+000
  0.000000000000000E+000
  0.000000000000000E+000
  0.000000000000000E+000
  0.000000000000000E+000
  0.000000000000000E+000
  0.000000000000000E+000
  0.000000000000000E+000
  0.000000000000000E+000
  0.000000000000000E+000
  0.000000000000000E+000
  0.000000000000000E+000
  0.000000000000000E+000
  0.000000000000000E+000
  0.000000000000000E+000
  0.000000000000000E+000
  0.000000000000000E+000
  0.000000000000000E+000
  0.000000000000000E+000
  0.000000000000000E+000
  0.000000000000000E+000
  0.000000000000000E+000
  0.000000000000000E+000
  0.000000000000000E+000
  0.000000000000000E+000
  0.000000000000000E+000
  0.000000000000000E+000
  0.000000000000000E+000
  0.000000000000000E+000
  0.000000000000000E+000
  0.000000000000000E+000
  0.000000000000000E+000
  0.000000000000000E+000
  0.000000000000000E+000
  0.000000000000000E+000
  0.000000000000000E+000
  0.000000000000000E+000
**************************************************
     Configuration num.      5
==================================================
     System name
--------------------------------------------------
     H Mg O                                  
==================================================
     The number of atom types
--------------------------------------------------
       3
==================================================
     The number of atoms
--------------------------------------------------
         66
**************************************************
     Atom types and atom numbers
--------------------------------------------------
     H      12
     Mg     24
     O      30
==================================================
     Primitive lattice vectors (ang.)
--------------------------------------------------
   5.92200000000000       0.000000000000000E+000  0.000000000000000E+000
  0.000000000000000E+000   8.88300000000000       0.000000000000000E+000
  0.000000000000000E+000  0.000000000000000E+000   20.0000000000000     
==================================================
     Atomic positions (ang.)
--------------------------------------------------
   3.00057843017446        1.67427415119136        8.55482872826449     
  0.321773254169824       0.945430255868088        8.69147419004891     
   1.39415333772638        7.35518344862294        7.39276453900853     
   2.88496390611134        8.37277796042080        9.01888777854732     
   3.22221980738930        4.89490509402965        8.62548999872280     
  2.182921348414867E-002   4.22461506181466        8.56540934747456     
   5.76244492116058        6.38336160461863        9.00348296251543     
   4.94588560555177        3.04403023792064        8.71455073543067     
   4.85742834723230       0.149630068841501        8.60904055361420     
   1.84592062451804        5.75135848490828        8.50202965033728     
   1.98764699147877        2.99532227767193        8.67525225203551     
   4.35598334455136        7.45410657606091        7.41389733121071     
   4.44800124553134        4.40879947817307        4.16581487001408     
  0.000000000000000E+000   5.92202999996368        2.09389999999999     
   4.43696685807558        1.47668501585215        4.18100461889551     
   1.48050000000000        7.40255899970158       1.000000000317414E-004
   1.46525027333341        7.42634136513165        4.19315907115852     
   4.45999884946677        7.42967201699220        4.16963721789842     
   2.96100000000000        5.92202999996368        2.09389999999999     
   4.44150000000000        7.40255899970158       1.000000000317414E-004
   4.44150000000000        4.44150000000000       1.000000000317414E-004
   2.96139631882366        5.80188473989665        6.31489136098124     
  0.000000000000000E+000   2.96097000003632        2.09389999999999     
   2.96100000000000        2.96097000003632        2.09389999999999     
   1.48050000000000        4.44150000000000       1.000000000317414E-004
   5.91331754976660       0.185825664081510        6.32379758755428     
   5.91556943539574        5.76648985295324        6.37112233262391     
   1.47419776865115        4.40162255895763        4.20400666268855     
   2.96831067382446       0.171167265213142        6.38882665749232     
   1.48050000000000        1.48052999996368       1.000000000317414E-004
   2.96100000000000       0.000000000000000E+000   2.09389999999999     
   1.51034558030630        1.47302371394174        4.19893136974795     
   2.96283508894198        2.98140624529819        6.34121455765196     
   5.90105162269374        2.92893169707090        6.31742660686053     
   4.44150000000000        1.48052999996368       1.000000000317414E-004
  0.000000000000000E+000  0.000000000000000E+000   2.09389999999999     
  0.000000000000000E+000   2.96097000003632       1.000000000317414E-004
   1.49438065511144        4.42752933434306        6.19862280689082     
  0.000000000000000E+000   5.92202999996368       1.000000000317414E-004
   5.86484571151683       7.551518112087821E-002   8.44113046012659     
   4.46669018555211        1.47983577195525        6.20323829814997     
  9.759107567271967E-003   8.86464985388855        4.23983070283625     
   4.50383199197483        7.38962434419430        6.43643328185864     
   2.96100000000000        5.92202999996368       1.000000000317414E-004
   1.48050000000000        7.40255899970158        2.09389999999999     
   4.44150000000000        7.40255899970158        2.09389999999999     
   2.94183409351678        5.99489355299780        4.22701474048613     
  3.014042451166398E-002   2.92187015764872        4.12221051864209     
   4.44150000000000        4.44150000000000        2.09389999999999     
   4.45350305033152        4.40507790647893        6.21517327284907     
   1.51789249476256        7.42992994689854        6.42772223502005     
   2.93234070859089        5.79231023060741        8.38642243296212     
  1.240476814314156E-002   5.91207642421662        4.23077610289168     
   5.89496316022838        3.21615699010728        8.55199499063949     
   4.44150000000000        1.48052999996368        2.09389999999999     
   2.98600593514848        2.93010943159920        4.15667675650142     
   1.48050000000000        4.44150000000000        2.09389999999999     
  0.384044181806045        5.80050333805977        8.44511674331784     
   3.30212412063323       0.122979564173256        8.40349180299226     
   2.96100000000000        2.96097000003632       1.000000000317414E-004
  0.000000000000000E+000  0.000000000000000E+000  1.000000000317414E-004
   1.48050000000000        1.48052999996368        2.09389999999999     
   2.96100000000000       0.000000000000000E+000  1.000000000317414E-004
   1.44962891209136        1.51904171373117        6.24713307492302     
   2.93805171711752        2.70625045294442        8.55221734975266     
   2.94210617730034        8.85349933940678        4.22374994011481     
==================================================
     Total energy (eV)
--------------------------------------------------
  -707.398251755774     
==================================================
     Forces (eV ang.^-1)
--------------------------------------------------
 -0.252385354311596      -2.310331088470662E-002  0.312790429460360     
 -4.064098123869895E-002 -0.186945108972799       5.351193782087127E-002
 -0.213405736238229       2.217026581326373E-002  0.349841276188489     
  9.214173812869073E-003  0.266646734735385      -4.298858718811419E-002
  0.206248851209449      -0.135530744371139       0.109369433368411     
  0.313271232507435       0.626218766172090       0.153801360035713     
  0.269719024695280      -4.260509883669123E-002  0.179170434350299     
 -0.243351970603963      -0.162367633998804       0.206736641647409     
 -0.387567106760222       4.632091180924753E-002  1.721413578160745E-002
  0.589640268708769       0.228616628220820       0.323265943737653     
  0.664514258034386      -0.707562735352488       0.142694568523836     
 -5.826267990303816E-002  3.021150346862240E-002 -0.303454245093376     
  4.149137517338632E-002  1.564050005358878E-002  0.270423611418132     
  0.104512756607374      -0.103869441151389       4.527955814630238E-002
  0.139061600146712       0.286547362652188      -5.491575745588853E-002
 -2.161853621250814E-003  7.040058872295500E-003  0.140616482966545     
  0.125149194469270      -0.411805721134120      -0.266674335226446     
 -0.244581601118770      -0.410255312758223      -6.938711761944473E-002
 -0.105478958234560      -1.887099974266309E-002  0.103746384702358     
  1.582176951501368E-003  7.452244799256535E-003  0.102912603143039     
 -7.308760120433718E-004 -1.662896088195948E-002  0.152634195317717     
  0.209692665251391      -0.328806027776948      -0.224154470473145     
  0.101527722460437      -8.721660821915871E-002 -5.813147440898547E-002
 -6.227101607951417E-002 -4.882819547790761E-002 -1.858066641207629E-002
  1.709669055342909E-003 -1.762953715461232E-002  0.190425556574382     
  0.287622424187413      -0.517033229962602       0.203693726786366     
  0.112333466800137      -0.255397842610388       0.146865017768376     
  9.464564611952361E-002  6.645803481523002E-002 -0.248483139586200     
 -0.214793958878759       2.620601932372726E-002  5.513352825660000E-002
  1.324828521583311E-003  8.495608139640686E-003  0.198517738431975     
 -8.024789470142206E-002  6.302508345854345E-002 -0.102185931989943     
 -0.208128153676686       0.365235920265499      -0.108034920464143     
  3.370689272614668E-002 -0.120209804510245      -8.828288051905865E-002
  0.252706421449002       0.499894693201976       2.909100821696597E-002
 -1.642414638503816E-004  7.609576048739972E-003  0.170236560903188     
  8.948104125442666E-002  0.142621713221323      -0.123365827321550     
 -1.380209005570302E-002  6.863386024996456E-003 -0.626651629939237     
 -2.919012666205044E-002 -0.224258076698102       0.369223650094396     
 -1.532857792807561E-002  2.330172728857345E-002 -0.597912815342935     
  0.495744400204918       0.205178661984036       0.228945665713282     
 -0.522257293237008       0.469015785839576       0.193456569326524     
 -0.142611041195113      -0.342553060995185      -8.710591720344352E-002
 -8.148865536573244E-002 -0.131091342693742       0.174712164784481     
  1.653845984585899E-002  2.966891927653193E-002 -0.596992818455635     
 -8.097795206864354E-002  6.240020794384641E-002  0.107051694126128     
  7.233190334308305E-002  6.006957907236060E-002  0.149895455485063     
  0.341519327046756      -0.239536909838232       6.505561418838240E-002
 -0.280198817533231       0.224476463638683       0.348744420883776     
 -3.535055564703096E-002  0.191492650284537       2.015913491064224E-002
 -0.227596793437336       8.985704548656608E-002  0.146997194719124     
  0.167386570091635       0.155140863380198      -0.339278856531024     
 -0.987300112011759       0.171763316829973       0.312335505599612     
 -0.255304057322510       0.627479847315605       2.147387333964744E-002
 -6.510935700942887E-002 -0.504483339019362      -0.185984563779775     
 -1.435298996364859E-002 -0.294255609114741      -1.165308703541149E-002
 -0.155910093941076       0.290343035177482       3.102570168483347E-002
  6.960247221389405E-002  0.164571838780621       3.466568602378782E-002
 -0.185407546035065      -2.289950576447057E-002 -0.344103043039103     
 -7.618111278614023E-002 -0.229423227061152       0.337020496852612     
  1.441996853334458E-002  5.084741836164529E-003 -0.625681506001932     
 -1.220528942260817E-002 -2.971229562217222E-002 -0.608079441985141     
  6.477365473282735E-002 -0.280004541095506      -2.135327475201581E-002
  1.359876524876265E-002 -3.799294936572824E-002 -0.608810243391117     
  0.516362941597241      -0.115995075395331       0.109518442693313     
 -0.452198212885040       0.617085769037271      -0.188373672900475     
  0.291955625471687      -4.482625901772880E-002  0.234642591455645     
==================================================
     Stress (kbar)
--------------------------------------------------
     XX YY ZZ
--------------------------------------------------
  -38.9816057679171       -33.6060764366555       -21.4538719377369     
--------------------------------------------------
     XY YZ ZX
--------------------------------------------------
  0.801923392033673       6.675300094915375E-003 -0.538629588822460     
==================================================
     Charges (e)
--------------------------------------------------
  0.000000000000000E+000
  0.000000000000000E+000
  0.000000000000000E+000
  0.000000000000000E+000
  0.000000000000000E+000
  0.000000000000000E+000
  0.000000000000000E+000
  0.000000000000000E+000
  0.000000000000000E+000
  0.000000000000000E+000
  0.000000000000000E+000
  0.000000000000000E+000
  0.000000000000000E+000
  0.000000000000000E+000
  0.000000000000000E+000
  0.000000000000000E+000
  0.000000000000000E+000
  0.000000000000000E+000
  0.000000000000000E+000
  0.000000000000000E+000
  0.000000000000000E+000
  0.000000000000000E+000
  0.000000000000000E+000
  0.000000000000000E+000
  0.000000000000000E+000
  0.000000000000000E+000
  0.000000000000000E+000
  0.000000000000000E+000
  0.000000000000000E+000
  0.000000000000000E+000
  0.000000000000000E+000
  0.000000000000000E+000
  0.000000000000000E+000
  0.000000000000000E+000
  0.000000000000000E+000
  0.000000000000000E+000
  0.000000000000000E+000
  0.000000000000000E+000
  0.000000000000000E+000
  0.000000000000000E+000
  0.000000000000000E+000
  0.000000000000000E+000
  0.000000000000000E+000
  0.000000000000000E+000
  0.000000000000000E+000
  0.000000000000000E+000
  0.000000000000000E+000
  0.000000000000000E+000
  0.000000000000000E+000
  0.000000000000000E+000
  0.000000000000000E+000
  0.000000000000000E+000
  0.000000000000000E+000
  0.000000000000000E+000
  0.000000000000000E+000
  0.000000000000000E+000
  0.000000000000000E+000
  0.000000000000000E+000
  0.000000000000000E+000
  0.000000000000000E+000
  0.000000000000000E+000
  0.000000000000000E+000
  0.000000000000000E+000
  0.000000000000000E+000
  0.000000000000000E+000
  0.000000000000000E+000
**************************************************
     Configuration num.      6
==================================================
     System name
--------------------------------------------------
     H Mg O                                  
==================================================
     The number of atom types
--------------------------------------------------
       3
==================================================
     The number of atoms
--------------------------------------------------
         66
**************************************************
     Atom types and atom numbers
--------------------------------------------------
     H      12
     Mg     24
     O      30
==================================================
     Primitive lattice vectors (ang.)
--------------------------------------------------
   5.92200000000000       0.000000000000000E+000  0.000000000000000E+000
  0.000000000000000E+000   8.88300000000000       0.000000000000000E+000
  0.000000000000000E+000  0.000000000000000E+000   20.0000000000000     
==================================================
     Atomic positions (ang.)
--------------------------------------------------
   2.97853891406309        1.67419108652173        8.55949577984970     
  0.319623269177148       0.934139745585286        8.69486376011766     
   1.39550882276592        7.35089446031727        7.41268802152424     
   2.89473945168518        8.36070275217911        9.00906891503117     
   3.21714635172112        4.86080490241503        8.61844961849340     
  7.439811877913149E-003   4.23429362863054        8.56936122095790     
   5.75266085779942        6.39264411876575        8.99857134181994     
   4.92380790027767        3.03546174755860        8.71171936011513     
   4.85367875823523       0.150776869022823        8.61644124367674     
   1.85075804662395        5.75131387407454        8.48757250569194     
   2.00244073257536        3.01283254537922        8.65716237576759     
   4.36284010749370        7.45912970519628        7.41060410414878     
   4.44872288838238        4.40624889703288        4.15979317647289     
  0.000000000000000E+000   5.92202999996368        2.09389999999999     
   4.43669270658880        1.47038356139816        4.17932757042749     
   1.48050000000000        7.40255899970158       1.000000000317414E-004
   1.46202157493471        7.43214530122152        4.19969945347887     
   4.46493784207952        7.43604851298400        4.17042186514885     
   2.96100000000000        5.92202999996368        2.09389999999999     
   4.44150000000000        7.40255899970158       1.000000000317414E-004
   4.44150000000000        4.44150000000000       1.000000000317414E-004
   2.96134538864232        5.80920255749721        6.31678290905169     
  0.000000000000000E+000   2.96097000003632        2.09389999999999     
   2.96100000000000        2.96097000003632        2.09389999999999     
   1.48050000000000        4.44150000000000       1.000000000317414E-004
   5.91103140777557       0.194405025889130        6.32829258264886     
   5.91520926643889        5.77052855035700        6.37031880470769     
   1.47345594383387        4.39727662915243        4.20792282301862     
   2.97116146751550       0.170936867184233        6.39253032670934     
   1.48050000000000        1.48052999996368       1.000000000317414E-004
   2.96100000000000       0.000000000000000E+000   2.09389999999999     
   1.51672778552157        1.46582366088785        4.20092627268190     
   2.96235146619414        2.98584888020635        6.34511309653430     
   5.89503606046787        2.92192969319554        6.31542779988948     
   4.44150000000000        1.48052999996368       1.000000000317414E-004
  0.000000000000000E+000  0.000000000000000E+000   2.09389999999999     
  0.000000000000000E+000   2.96097000003632       1.000000000317414E-004
   1.49564419586561        4.43061735569068        6.19552583872810     
  0.000000000000000E+000   5.92202999996368       1.000000000317414E-004
   5.86358670876314       7.394786332942757E-002   8.44008897519624     
   4.47023724168423        1.47345773051962        6.20111686634622     
  1.198495200641174E-002   8.86955750569530        4.24396296282402     
   4.50411689583358        7.39577720920490        6.44045552812463     
   2.96100000000000        5.92202999996368       1.000000000317414E-004
   1.48050000000000        7.40255899970158        2.09389999999999     
   4.44150000000000        7.40255899970158        2.09389999999999     
   2.93738202945368        6.00299387378270        4.22809424895090     
  3.722195454247196E-002   2.91242130085162        4.11609644330866     
   4.44150000000000        4.44150000000000        2.09389999999999     
   4.45839432384743        4.40218654946554        6.21146093969278     
   1.51241086064315        7.42764450042497        6.42792285668143     
   2.93603070616671        5.78197282677893        8.37145683171241     
  1.536026554911010E-002   5.90097143865857        4.23003904124148     
   5.89214845956272        3.21509668735887        8.56067990403708     
   4.44150000000000        1.48052999996368        2.09389999999999     
   2.99194681460825        2.92266305807345        4.15882324719146     
   1.48050000000000        4.44150000000000        2.09389999999999     
  0.390337209969708        5.80205905663585        8.45294425224185     
   3.29736615347274       0.121765319971121        8.40215767066497     
   2.96100000000000        2.96097000003632       1.000000000317414E-004
  0.000000000000000E+000  0.000000000000000E+000  1.000000000317414E-004
   1.48050000000000        1.48052999996368        2.09389999999999     
   2.96100000000000       0.000000000000000E+000  1.000000000317414E-004
   1.44462852858178        1.52251956647624        6.25140090925541     
   2.93469135523343        2.70807152423397        8.56115720463993     
   2.93785432284183        8.85544258148999        4.22151993568328     
==================================================
     Total energy (eV)
--------------------------------------------------
  -707.279955704806     
==================================================
     Forces (eV ang.^-1)
--------------------------------------------------
 -0.202824879749583       1.636186163889465E-002  0.311315058445715     
  0.115983777238094       0.134622971953343       0.153703174338948     
 -0.158062332445164       8.857212983614537E-002 -0.438720352356201     
 -9.745032437616501E-002  0.147753693188976       9.997949810952798E-002
 -4.682891365039761E-002  0.731893699650469      -0.128052257487021     
  0.326823950927955       0.293285405891876       0.157195439013391     
  0.460540957841116      -0.219519721559403       4.191941678233401E-002
  0.502941311673269      -8.076533449555596E-003  9.337456933009240E-002
 -0.271836904219671       2.386889147545494E-002 -4.435630142274236E-002
  0.588379728441162       0.204297788397930       0.386262789869560     
  2.849332297716293E-002 -0.546878225417375       0.263480835339133     
 -9.824707249910020E-002  4.534182042968041E-002  1.910644675261328E-002
  4.984316061036521E-002  1.306123304156864E-002  0.332258327528326     
  0.129890723399790      -0.109152385408360       5.338193129915191E-002
  0.170370361782852       0.360361072415938      -6.423125574862909E-002
 -2.867206632491952E-003  9.086985011382352E-003  0.143909587228845     
  0.156117624201009      -0.508916576004238      -0.332969980541197     
 -0.308647532068865      -0.505006586950131      -8.714922244276521E-002
 -0.130612459781427      -3.366388637320395E-003  0.130425977209494     
  2.084622058454126E-003  9.489692389852245E-003  9.695463802077428E-002
 -8.924875383715064E-004 -1.806888685935994E-002  0.147475912772250     
  0.226813972316575      -0.409143573355970      -0.356162708756683     
  0.125465614641793      -0.106730038432240      -6.640251324023612E-002
 -7.773827393502726E-002 -6.227174190170437E-002 -1.426597381694540E-002
  2.066496684002246E-003 -1.934624474576291E-002  0.194485594213100     
  0.369744732737506      -0.646709035724944       0.204666852741496     
  0.144319673502400      -0.326001152586985       0.143763162342019     
  0.117714262895481       7.828761135789279E-002 -0.309484320905408     
 -0.279018458293699       3.931488220387855E-002  2.175692918454959E-002
  1.820438419158012E-003  7.779696419395534E-003  0.204344536733572     
 -9.879251885941148E-002  5.863350179749491E-002 -0.128891419123967     
 -0.265034305016023       0.462476906868639      -0.132342864379063     
  3.697327903140479E-002 -0.141995259723631      -0.173042097413897     
  0.310149919971841       0.624225854297184       4.268092508187629E-002
 -2.446433554294299E-004  7.017806466862983E-003  0.169121421969902     
  0.111065679278867       0.156751176164946      -0.150612114029451     
 -1.710939948265978E-002  8.444872492339484E-003 -0.627516851084855     
 -2.355539464877623E-002 -0.261137919651030       0.440532188445592     
 -1.900853375828724E-002  2.257743063258029E-002 -0.596793461348003     
  0.204888160763866      -7.748421305599162E-002  0.204029243896946     
 -0.659364021257329       0.572411607004384       0.221581172177958     
 -0.177373764536947      -0.429575176072171      -0.107031098565088     
 -4.570904120338966E-002 -0.186351213354019      -0.168155157857960     
  2.048266950471304E-002  3.061498667529435E-002 -0.595473954388410     
 -9.992194732938263E-002  7.726555827135805E-002  0.121247669986507     
  8.948601452722940E-002  7.396812445496680E-002  0.176309540433757     
  0.418073867829718      -0.285163907072135       7.979631505429133E-002
 -0.344496803792221       0.277652224927714       0.422075311393753     
 -4.456865529259928E-002  0.189185921040043       1.361486413394247E-002
 -0.285593177782639       0.121434618762548       0.166595112446463     
  0.111128254655290       0.132580813352323       0.439199773040616     
 -0.706619759391465      -0.645611550249887       0.627382975151016     
 -0.315437185997758       0.776603858541683       2.158730133665866E-002
 -0.807480174609196      -0.319730959583589      -0.101050874451486     
 -1.726191640263729E-002 -0.316289184000884      -2.049716658356144E-002
 -0.192818895554097       0.355946070448502       2.617665919237201E-002
  8.668507932520007E-002  0.156380846725673       3.682599059322989E-002
 -0.423198482871725       0.145540768459233      -0.256705098876562     
  1.804941917953175E-002 -8.407313875606980E-002  0.256758571153041     
  1.789952544872830E-002  6.363650970611730E-003 -0.626273169244844     
 -1.515742175238937E-002 -3.078696429622206E-002 -0.609360183131745     
  8.025211933512952E-002 -0.299632235921245      -3.643131927795654E-002
  1.693549289651501E-002 -4.094551749754707E-002 -0.610443758745194     
  0.646365272312041      -0.147878929603816       0.121859400276018     
  0.129574953409288       0.387594742222763      -0.305907289197729     
  0.370638811849966      -7.313657086755759E-002  0.284044598046319     
==================================================
     Stress (kbar)
--------------------------------------------------
     XX YY ZZ
--------------------------------------------------
  -39.1618801249461       -34.9723888968896       -21.7272270780873     
--------------------------------------------------
     XY YZ ZX
--------------------------------------------------
   1.00928996051393       0.354674404146367      -0.509145078993088     
==================================================
     Charges (e)
--------------------------------------------------
  0.000000000000000E+000
  0.000000000000000E+000
  0.000000000000000E+000
  0.000000000000000E+000
  0.000000000000000E+000
  0.000000000000000E+000
  0.000000000000000E+000
  0.000000000000000E+000
  0.000000000000000E+000
  0.000000000000000E+000
  0.000000000000000E+000
  0.000000000000000E+000
  0.000000000000000E+000
  0.000000000000000E+000
  0.000000000000000E+000
  0.000000000000000E+000
  0.000000000000000E+000
  0.000000000000000E+000
  0.000000000000000E+000
  0.000000000000000E+000
  0.000000000000000E+000
  0.000000000000000E+000
  0.000000000000000E+000
  0.000000000000000E+000
  0.000000000000000E+000
  0.000000000000000E+000
  0.000000000000000E+000
  0.000000000000000E+000
  0.000000000000000E+000
  0.000000000000000E+000
  0.000000000000000E+000
  0.000000000000000E+000
  0.000000000000000E+000
  0.000000000000000E+000
  0.000000000000000E+000
  0.000000000000000E+000
  0.000000000000000E+000
  0.000000000000000E+000
  0.000000000000000E+000
  0.000000000000000E+000
  0.000000000000000E+000
  0.000000000000000E+000
  0.000000000000000E+000
  0.000000000000000E+000
  0.000000000000000E+000
  0.000000000000000E+000
  0.000000000000000E+000
  0.000000000000000E+000
  0.000000000000000E+000
  0.000000000000000E+000
  0.000000000000000E+000
  0.000000000000000E+000
  0.000000000000000E+000
  0.000000000000000E+000
  0.000000000000000E+000
  0.000000000000000E+000
  0.000000000000000E+000
  0.000000000000000E+000
  0.000000000000000E+000
  0.000000000000000E+000
  0.000000000000000E+000
  0.000000000000000E+000
  0.000000000000000E+000
  0.000000000000000E+000
  0.000000000000000E+000
  0.000000000000000E+000
**************************************************
     Configuration num.      7
==================================================
     System name
--------------------------------------------------
     H Mg O                                  
==================================================
     The number of atom types
--------------------------------------------------
       3
==================================================
     The number of atoms
--------------------------------------------------
         66
**************************************************
     Atom types and atom numbers
--------------------------------------------------
     H      12
     Mg     24
     O      30
==================================================
     Primitive lattice vectors (ang.)
--------------------------------------------------
   5.92200000000000       0.000000000000000E+000  0.000000000000000E+000
  0.000000000000000E+000   8.88300000000000       0.000000000000000E+000
  0.000000000000000E+000  0.000000000000000E+000   20.0000000000000     
==================================================
     Atomic positions (ang.)
--------------------------------------------------
   2.95453058921793        1.67426588765247        8.56716973931719     
  0.318591538680764       0.924142672585350        8.69973846613412     
   1.39533954369184        7.34745807544591        7.42838766188334     
   2.90357953400373        8.35004730213200        9.00020990156633     
   3.21161833841886        4.83375067665256        8.61016978071095     
   5.91819718693841        4.24680767817190        8.57483222368289     
   5.74731644599389        6.39981282248333        8.99406175813606     
   4.90657272580964        3.02681090053232        8.70978768683032     
   4.84730373775261       0.152154618424725        8.62341765936531     
   1.86127641922713        5.75324092103925        8.47683574789811     
   2.01751707699031        3.02507389580853        8.64160604637249     
   4.36875221554922        7.46459301410719        7.40749357874746     
   4.44946469433007        4.40370218953578        4.15390031668010     
  0.000000000000000E+000   5.92202999996368        2.09389999999999     
   4.43648606455831        1.46422195572834        4.17762415393043     
   1.48050000000000        7.40255899970158       1.000000000317414E-004
   1.45885320591324        7.43775014414687        4.20611098642071     
   4.46975681907161        7.44222776306555        4.17117231107521     
   2.96100000000000        5.92202999996368        2.09389999999999     
   4.44150000000000        7.40255899970158       1.000000000317414E-004
   4.44150000000000        4.44150000000000       1.000000000317414E-004
   2.96138449539461        5.81636167887935        6.31853400578312     
  0.000000000000000E+000   2.96097000003632        2.09389999999999     
   2.96100000000000        2.96097000003632        2.09389999999999     
   1.48050000000000        4.44150000000000       1.000000000317414E-004
   5.90889090717995       0.202732008414459        6.33287116015610     
   5.91490621847738        5.77443987802238        6.36957194862498     
   1.47276047912652        4.39295954902975        4.21171810903726     
   2.97390293594989       0.170721961704853        6.39624454131437     
   1.48050000000000        1.48052999996368       1.000000000317414E-004
   2.96100000000000       0.000000000000000E+000   2.09389999999999     
   1.52300803580382        1.45880354222770        4.20286965170966     
   2.96188227586686        2.99023741821111        6.34894493042606     
   5.88914055635377        2.91517195281119        6.31344491191031     
   4.44150000000000        1.48052999996368       1.000000000317414E-004
  0.000000000000000E+000  0.000000000000000E+000   2.09389999999999     
  0.000000000000000E+000   2.96097000003632       1.000000000317414E-004
   1.49689417858417        4.43354945099177        6.19269300054158     
  0.000000000000000E+000   5.92202999996368       1.000000000317414E-004
   5.86245064419394       7.233300131422624E-002   8.43917002231123     
   4.47338840267232        1.46742167852612        6.19912799789234     
  1.410495222714162E-002   8.87420856856935        4.24803278964190     
   4.50437437516180        7.40182083601691        6.44437841527924     
   2.96100000000000        5.92202999996368       1.000000000317414E-004
   1.48050000000000        7.40255899970158        2.09389999999999     
   4.44150000000000        7.40255899970158        2.09389999999999     
   2.93317985134456        6.01092635599609        4.22922244521250     
  4.409933275010235E-002   2.90313505761827        4.11023381216909     
   4.44150000000000        4.44150000000000        2.09389999999999     
   4.46311584826630        4.39936695231098        6.20784718414905     
   1.50699343657060        7.42543784890790        6.42838850178603     
   2.93929637805486        5.77124067724742        8.35686195825049     
  1.812701601741847E-002   5.89032917612380        4.22931462145795     
   5.88884524762017        3.21384298091411        8.56930833457208     
   4.44150000000000        1.48052999996368        2.09389999999999     
   2.99777444553664        2.91542755466190        4.16098663206797     
   1.48050000000000        4.44150000000000        2.09389999999999     
  0.396378208556868        5.80370336438779        8.46062094820853     
   3.29261662473756       0.120499738897700        8.40097772548302     
   2.96100000000000        2.96097000003632       1.000000000317414E-004
  0.000000000000000E+000  0.000000000000000E+000  1.000000000317414E-004
   1.48050000000000        1.48052999996368        2.09389999999999     
   2.96100000000000       0.000000000000000E+000  1.000000000317414E-004
   1.44001545154088        1.52591001031275        6.25574444427771     
   2.93140742198138        2.71012732540679        8.56991714087056     
   2.93382384510532        8.85734270856997        4.21946011593398     
==================================================
     Total energy (eV)
--------------------------------------------------
  -707.108391283960     
==================================================
     Forces (eV ang.^-1)
--------------------------------------------------
 -0.122105940815720       7.728225780896855E-002  0.293519972218313     
  0.236259221264494       0.386246621500438       0.234746657014259     
 -0.136881787897032       0.134460366185036      -0.979788540116524     
 -0.193462312537510       2.446348615281277E-002  0.233996763009207     
 -0.172674053523962        1.25031702310283      -0.270365422278389     
  0.335129079060925      -9.136635460254805E-002  0.158080657770769     
  0.552934296444274      -0.305250267811191      -8.880618281069941E-003
   1.00547754768816       0.115221348285450       3.447222252313339E-002
 -9.864995926574617E-002  1.681800791045231E-004 -0.116489278227001     
  0.522582057020599       0.161849654543859       0.431063250967060     
 -0.698673691110276      -0.301814745646055       0.356934451874726     
 -0.131234484016349       6.006232929672586E-002  0.343334526111869     
  5.748029430663913E-002  1.134912992524652E-002  0.397303163415195     
  0.154305943578474      -0.113692273632026       6.170904352386972E-002
  0.200854709368926       0.432828035334797      -7.058931322598869E-002
 -3.569308756374458E-003  1.129670921431402E-002  0.147200377401323     
  0.186036852966685      -0.603865721289310      -0.397929927279854     
 -0.375244492822013      -0.595767149282189      -0.104273121449773     
 -0.154680245801625       1.191289778595081E-002  0.156480732865919     
  2.623730098192180E-003  1.139595156916805E-002  9.160201127170632E-002
 -1.056724411752570E-003 -1.970454212030109E-002  0.142312014285177     
  0.238270723935307      -0.482019731717734      -0.498750295636727     
  0.148631379921677      -0.125422808952637      -7.630743140944428E-002
 -9.270104634752604E-002 -7.570859943766883E-002 -9.407822855253224E-003
  2.413507430942200E-003 -2.102987680834695E-002  0.198345989844095     
  0.450343071908993      -0.774614620104113       0.207391770330096     
  0.173719732130599      -0.399554639713033       0.143803984439980     
  0.139114116513424       8.817162184861567E-002 -0.366179478173148     
 -0.340566638704664       5.716517519996765E-002 -1.298337054951589E-002
  2.320032872738391E-003  7.029952969674421E-003  0.210170227740396     
 -0.116876139480316       5.384249769280895E-002 -0.154375209266421     
 -0.325634656765131       0.560191704486120      -0.151986557383912     
  3.888692984650067E-002 -0.167741671052276      -0.252975615446640     
  0.367720207484383       0.744203848106295       5.924803225961110E-002
 -3.517294080999865E-004  6.414111520507859E-003  0.168243646458283     
  0.132312196704279       0.170181235683353      -0.176773642208103     
 -2.032317095851132E-002  1.001561958450477E-002 -0.628461696593576     
 -1.390170196258255E-002 -0.291986593657194       0.506826227053227     
 -2.256395986356363E-002  2.178763049948333E-002 -0.595823691135810     
 -0.115435144337776      -0.293126814859721       0.205006003959323     
 -0.793476285033294       0.665083998951434       0.244489074963296     
 -0.207545080300898      -0.515687605060066      -0.129277154347339     
 -1.653630118538618E-002 -0.247049346341952      -0.510785263824191     
  2.429982263243662E-002  3.146387114700945E-002 -0.594064687792419     
 -0.118112777385215       9.134350914061798E-002  0.134006704894955     
  0.105904266810654       8.732364296829538E-002  0.201334235532559     
  0.492895010961862      -0.331405064623132       9.256076671768942E-002
 -0.398606037289353       0.330862686425072       0.491725719186339     
 -5.343699919820586E-002  0.186804908304864       6.098874023138591E-003
 -0.341827140881932       0.156696716096059       0.188428708563189     
  9.526216326769851E-002  0.127275286294288       0.977555238847061     
 -0.471203560559250       -1.11169938769553       0.856752586157151     
 -0.368452753004702       0.915369835484025       2.498888128934891E-002
  -1.29464875091190      -3.973491219310611E-002 -6.824618365287431E-002
 -1.999657351171279E-002 -0.337577121120515      -2.970105394543411E-002
 -0.229342527178406       0.421852342954349       2.150218177592480E-002
  0.103219367298689       0.148635400539908       3.871581856734633E-002
 -0.579781976915007       0.221076691476404      -0.238290902945379     
  0.109191931228598       5.778314464871284E-002  0.192617954248191     
  2.129097183832417E-002  7.660578776608276E-003 -0.626946027994445     
 -1.801977139711600E-002 -3.180219670633110E-002 -0.610789966610367     
  9.558381273279709E-002 -0.318812360608534      -5.181755498711824E-002
  2.019170839281127E-002 -4.378428352260730E-002 -0.612230285708654     
  0.767076914611227      -0.178495037890391       0.134924756707041     
  0.768118638713904       6.179870890181081E-002 -0.388227952380125     
  0.448656698607147      -0.106094334871260       0.329896319094871     
==================================================
     Stress (kbar)
--------------------------------------------------
     XX YY ZZ
--------------------------------------------------
  -38.7136448176076       -35.9630775978269       -21.6187254048262     
--------------------------------------------------
     XY YZ ZX
--------------------------------------------------
  0.851364348040242       0.572347627457785      -0.572403005744154     
==================================================
     Charges (e)
--------------------------------------------------
  0.000000000000000E+000
  0.000000000000000E+000
  0.000000000000000E+000
  0.000000000000000E+000
  0.000000000000000E+000
  0.000000000000000E+000
  0.000000000000000E+000
  0.000000000000000E+000
  0.000000000000000E+000
  0.000000000000000E+000
  0.000000000000000E+000
  0.000000000000000E+000
  0.000000000000000E+000
  0.000000000000000E+000
  0.000000000000000E+000
  0.000000000000000E+000
  0.000000000000000E+000
  0.000000000000000E+000
  0.000000000000000E+000
  0.000000000000000E+000
  0.000000000000000E+000
  0.000000000000000E+000
  0.000000000000000E+000
  0.000000000000000E+000
  0.000000000000000E+000
  0.000000000000000E+000
  0.000000000000000E+000
  0.000000000000000E+000
  0.000000000000000E+000
  0.000000000000000E+000
  0.000000000000000E+000
  0.000000000000000E+000
  0.000000000000000E+000
  0.000000000000000E+000
  0.000000000000000E+000
  0.000000000000000E+000
  0.000000000000000E+000
  0.000000000000000E+000
  0.000000000000000E+000
  0.000000000000000E+000
  0.000000000000000E+000
  0.000000000000000E+000
  0.000000000000000E+000
  0.000000000000000E+000
  0.000000000000000E+000
  0.000000000000000E+000
  0.000000000000000E+000
  0.000000000000000E+000
  0.000000000000000E+000
  0.000000000000000E+000
  0.000000000000000E+000
  0.000000000000000E+000
  0.000000000000000E+000
  0.000000000000000E+000
  0.000000000000000E+000
  0.000000000000000E+000
  0.000000000000000E+000
  0.000000000000000E+000
  0.000000000000000E+000
  0.000000000000000E+000
  0.000000000000000E+000
  0.000000000000000E+000
  0.000000000000000E+000
  0.000000000000000E+000
  0.000000000000000E+000
  0.000000000000000E+000
**************************************************
     Configuration num.      8
==================================================
     System name
--------------------------------------------------
     H Mg O                                  
==================================================
     The number of atom types
--------------------------------------------------
       3
==================================================
     The number of atoms
--------------------------------------------------
         66
**************************************************
     Atom types and atom numbers
--------------------------------------------------
     H      12
     Mg     24
     O      30
==================================================
     Primitive lattice vectors (ang.)
--------------------------------------------------
   5.92200000000000       0.000000000000000E+000  0.000000000000000E+000
  0.000000000000000E+000   8.88300000000000       0.000000000000000E+000
  0.000000000000000E+000  0.000000000000000E+000   20.0000000000000     
==================================================
     Atomic positions (ang.)
--------------------------------------------------
   2.92932468019831        1.67508670282754        8.57768291980180     
  0.319839447960338       0.917865883306810        8.70688288045387     
   1.39384890074454        7.34531683221540        7.43464245503791     
   2.91055923857310        8.33961956023079        8.99360250334021     
   3.20441924656398        4.81874355760953        8.59927373871539     
   5.91018045716886        4.25844971907504        8.58183339942736     
   5.74730492201906        6.40404081165219        8.98946289139550     
   4.89902914402709        3.01926537213528        8.70818722453729     
   4.83997147526989       0.153535080101397        8.62927519449521     
   1.87684724700644        5.75673171961146        8.47025127471132     
   2.02586149873536        3.03441170183864        8.62948267564562     
   4.37340227604482        7.47064038334998        7.40769457774477     
   4.45022991396867        4.40115797630336        4.14816058192684     
  0.000000000000000E+000   5.92202999996368        2.09389999999999     
   4.43635902545273        1.45822737082454        4.17589135766847     
   1.48050000000000        7.40255899970158       1.000000000317414E-004
   1.45575621425703        7.44311960135910        4.21236955536158     
   4.47443058250068        7.44817529765171        4.17188193972738     
   2.96100000000000        5.92202999996368        2.09389999999999     
   4.44150000000000        7.40255899970158       1.000000000317414E-004
   4.44150000000000        4.44150000000000       1.000000000317414E-004
   2.96151825848076        5.82333503221086        6.32008841580308     
  0.000000000000000E+000   2.96097000003632        2.09389999999999     
   2.96100000000000        2.96097000003632        2.09389999999999     
   1.48050000000000        4.44150000000000       1.000000000317414E-004
   5.90692756136129       0.210757946539101        6.33753571881021     
   5.91467192101943        5.77819562035086        6.36888161170671     
   1.47211971169585        4.38867407273782        4.21537097241630     
   2.97651132056189       0.170529588608170        6.39995653541401     
   1.48050000000000        1.48052999996368       1.000000000317414E-004
   2.96100000000000       0.000000000000000E+000   2.09389999999999     
   1.52916392923791        1.45200034623736        4.20475420769983     
   2.96142815802696        2.99456280888557        6.35267932767675     
   5.88338642678919        2.90870441996805        6.31148398611289     
   4.44150000000000        1.48052999996368       1.000000000317414E-004
  0.000000000000000E+000  0.000000000000000E+000   2.09389999999999     
  0.000000000000000E+000   2.96097000003632       1.000000000317414E-004
   1.49813676276114        4.43630771656953        6.19016367715444     
  0.000000000000000E+000   5.92202999996368       1.000000000317414E-004
   5.86124404297295       7.054002789771072E-002   8.43837401738321     
   4.47606337264925        1.46178208198385        6.19728505076873     
  1.610142201990826E-002   8.87855220791214        4.25202784394005     
   4.50462208211698        7.40772020175175        6.44799626081121     
   2.96100000000000        5.92202999996368       1.000000000317414E-004
   1.48050000000000        7.40255899970158        2.09389999999999     
   4.44150000000000        7.40255899970158        2.09389999999999     
   2.92927170143318        6.01866518064234        4.23040737244712     
  5.074167902878884E-002   2.89404107476782        4.10466319144133     
   4.44150000000000        4.44150000000000        2.09389999999999     
   4.46763488990616        4.39663965727000        6.20434424603990     
   1.50162919963224        7.42330623485341        6.42944424613023     
   2.94228036738491        5.75982938871668        8.34277240372946     
  2.067367622372309E-002   5.88023071870191        4.22860470418856     
   5.88475840021260        3.21256431262773        8.57790241385200     
   4.44150000000000        1.48052999996368        2.09389999999999     
   3.00346832668859        2.90844082395842        4.16316469848950     
   1.48050000000000        4.44150000000000        2.09389999999999     
  0.402074215880265        5.80548234102913        8.46815995755916     
   3.28792921445821       0.119268016460512        8.39991304861831     
   2.96100000000000        2.96097000003632       1.000000000317414E-004
  0.000000000000000E+000  0.000000000000000E+000  1.000000000317414E-004
   1.48050000000000        1.48052999996368        2.09389999999999     
   2.96100000000000       0.000000000000000E+000  1.000000000317414E-004
   1.43586148405736        1.52919545291430        6.26017280859335     
   2.92858427725519        2.71222203283874        8.57844979390744     
   2.93006084356221        8.85918033378128        4.21759768519191     
==================================================
     Total energy (eV)
--------------------------------------------------
  -706.949913966462     
==================================================
     Forces (eV ang.^-1)
--------------------------------------------------
 -2.219144619248238E-002  0.147566498213038       0.262492076408486     
  0.254382042573071       0.425880416916451       0.249688314830874     
 -0.148978580674548       0.152758281588911       -1.13990277651621     
 -0.240930958615410      -3.384646018929614E-002  0.297001167214529     
 -0.154050944166427        1.30773534303368      -0.283875969287343     
  0.341714037862276      -0.405959418782423       0.155130285754789     
  0.510249162437805      -0.261678913627292       5.156480144133511E-002
   1.13309170907662       0.169474236554963       3.791865132055870E-002
  7.848713358313932E-002 -1.670144543383789E-002 -0.183825917648472     
  0.373028617248337       0.116713516381349       0.457442445402738     
  -1.16550883282303      -0.109951270189905       0.397076836417966     
 -0.141173857928334       6.707523010128744E-002  0.512541261894427     
  6.569151798789202E-002  9.529368782983107E-003  0.465093222079658     
  0.177537955542105      -0.117283556144393       6.923607357250025E-002
  0.230025733805435       0.505578705615466      -7.243804055012971E-002
 -4.294880196980310E-003  1.338308591931433E-002  0.150647485606127     
  0.216739824759062      -0.692362547006304      -0.461130100195775     
 -0.439259275427568      -0.681460879211845      -0.120755279288839     
 -0.177512909346891       2.688779322769972E-002  0.180767277363093     
  3.140598146907202E-003  1.347271474711572E-002  8.646488745930192E-002
 -1.182896640829154E-003 -2.116581921636008E-002  0.137358878395715     
  0.248626857097111      -0.546536404464546      -0.649075628506989     
  0.171054252358050      -0.143721549874684      -8.613958749236829E-002
 -0.107383981796650      -8.952937682269006E-002 -4.841979253068545E-003
  2.720442260064552E-003 -2.259268635453546E-002  0.202088528303157     
  0.524323317618138      -0.897959005118347       0.211557449421155     
  0.196848980401003      -0.473513899069457       0.149395276213579     
  0.157719067016827       9.452146919742602E-002 -0.421965104067323     
 -0.394348733231347       8.017855654663597E-002 -4.533371664908339E-002
  2.828171509884906E-003  6.222746341577749E-003  0.215842078705042     
 -0.134267932676569       4.950293158822720E-002 -0.178114392176235     
 -0.392159501422407       0.666802402000340      -0.167466752405479     
  3.918897465269641E-002 -0.198951342215187      -0.317073241859479     
  0.422256721926551       0.858800967461639       6.645473062953118E-002
 -5.002270776402776E-004  5.702562339686513E-003  0.167599456168270     
  0.153049532102737       0.183202477838920      -0.201425651662270     
 -2.341729877928289E-002  1.162809079293571E-002 -0.629286642952941     
 -2.856703530273510E-003 -0.317336176402705       0.567945987526805     
 -2.596197212188875E-002  2.089321580316755E-002 -0.594944692203785     
 -0.339914871996077      -0.306267803726520       0.265135040710119     
 -0.918816602649210       0.757338765980405       0.261801186435221     
 -0.235081039750933      -0.595072035787376      -0.149770008999782     
 -1.003067246911356E-002 -0.297409816012318      -0.693956766229959     
  2.794340392355355E-002  3.208475813978468E-002 -0.592728545180779     
 -0.135355727600962       0.104535470654909       0.145524708236432     
  0.121441955034333       0.100099643084662       0.224815908750226     
  0.554286606643284      -0.364887363465476       0.105041353074613     
 -0.452390007575935       0.381523692589241       0.557879146835840     
 -6.180384114678792E-002  0.184270534760705      -2.153753910025073E-003
 -0.393723901463518       0.191385725487082       0.211364524626869     
  0.120094021268136       0.146021195402967        1.14317786919663     
 -0.291729335074708       -1.12420838343002       0.967282766975375     
 -0.418429333142728        1.04136219876248       2.566247346078339E-002
  -1.39731883395051       0.251479327510400      -9.122216058228477E-002
 -2.249036413327727E-002 -0.357935633240826      -3.895041377441134E-002
 -0.261364341127707       0.484214167223902       1.255213446472979E-002
  0.119008183233244       0.141314574553990       4.071558223301167E-002
 -0.603731741783592       0.163790546078653      -0.318823432355529     
  0.156292625580288       0.117959408399187       0.200280361442207     
  2.457486618443590E-002  9.061792229296419E-003 -0.627567346283596     
 -2.078149737633180E-002 -3.278742041083505E-002 -0.612202643157022     
  0.110640817244686      -0.337357457436157      -6.706821600228743E-002
  2.332763816346199E-002 -4.651223576419489E-002 -0.613994356656097     
  0.872146014624004      -0.208422329526573       0.139394470542208     
   1.12601953594316      -0.205875600096768      -0.413694904076812     
  0.523107165451979      -0.142858742756583       0.372188169795891     
==================================================
     Stress (kbar)
--------------------------------------------------
     XX YY ZZ
--------------------------------------------------
  -37.8433141386136       -36.3989911651400       -21.1800506547948     
--------------------------------------------------
     XY YZ ZX
--------------------------------------------------
  0.382864994603172       0.586164764900464      -0.717453750681552     
==================================================
     Charges (e)
--------------------------------------------------
  0.000000000000000E+000
  0.000000000000000E+000
  0.000000000000000E+000
  0.000000000000000E+000
  0.000000000000000E+000
  0.000000000000000E+000
  0.000000000000000E+000
  0.000000000000000E+000
  0.000000000000000E+000
  0.000000000000000E+000
  0.000000000000000E+000
  0.000000000000000E+000
  0.000000000000000E+000
  0.000000000000000E+000
  0.000000000000000E+000
  0.000000000000000E+000
  0.000000000000000E+000
  0.000000000000000E+000
  0.000000000000000E+000
  0.000000000000000E+000
  0.000000000000000E+000
  0.000000000000000E+000
  0.000000000000000E+000
  0.000000000000000E+000
  0.000000000000000E+000
  0.000000000000000E+000
  0.000000000000000E+000
  0.000000000000000E+000
  0.000000000000000E+000
  0.000000000000000E+000
  0.000000000000000E+000
  0.000000000000000E+000
  0.000000000000000E+000
  0.000000000000000E+000
  0.000000000000000E+000
  0.000000000000000E+000
  0.000000000000000E+000
  0.000000000000000E+000
  0.000000000000000E+000
  0.000000000000000E+000
  0.000000000000000E+000
  0.000000000000000E+000
  0.000000000000000E+000
  0.000000000000000E+000
  0.000000000000000E+000
  0.000000000000000E+000
  0.000000000000000E+000
  0.000000000000000E+000
  0.000000000000000E+000
  0.000000000000000E+000
  0.000000000000000E+000
  0.000000000000000E+000
  0.000000000000000E+000
  0.000000000000000E+000
  0.000000000000000E+000
  0.000000000000000E+000
  0.000000000000000E+000
  0.000000000000000E+000
  0.000000000000000E+000
  0.000000000000000E+000
  0.000000000000000E+000
  0.000000000000000E+000
  0.000000000000000E+000
  0.000000000000000E+000
  0.000000000000000E+000
  0.000000000000000E+000
**************************************************
     Configuration num.      9
==================================================
     System name
--------------------------------------------------
     H Mg O                                  
==================================================
     The number of atom types
--------------------------------------------------
       3
==================================================
     The number of atoms
--------------------------------------------------
         66
**************************************************
     Atom types and atom numbers
--------------------------------------------------
     H      12
     Mg     24
     O      30
==================================================
     Primitive lattice vectors (ang.)
--------------------------------------------------
   5.92200000000000       0.000000000000000E+000  0.000000000000000E+000
  0.000000000000000E+000   8.88300000000000       0.000000000000000E+000
  0.000000000000000E+000  0.000000000000000E+000   20.0000000000000     
==================================================
     Atomic positions (ang.)
--------------------------------------------------
   2.90387529245799        1.67733309590845        8.59074242779474     
  0.323544641433269       0.915693316433425        8.71644610526115     
   1.39091827044569        7.34464785294294        7.42989973764002     
   2.91522106172453        8.32885296377881        8.98985472734141     
   3.19572457612831        4.81634407306817        8.58562448225931     
   5.90545337849344        4.26618608128870        8.59034034426436     
   5.75221939495666        6.40574742392803        8.98535650296765     
   4.90241582284914        3.01334721650320        8.70695097713604     
   4.83338843188855       0.154755905281295        8.63336484577903     
   1.89603740314763        5.76135333474864        8.46807537084168     
   2.02296362984259        3.04269885648865        8.62117867167056     
   4.37669482039109        7.47734232053715        7.41284394840765     
   4.45102211444754        4.39861459683677        4.14259892738752     
  0.000000000000000E+000   5.92202999996368        2.09389999999999     
   4.43632320691332        1.45242665163596        4.17412777837670     
   1.48050000000000        7.40255899970158       1.000000000317414E-004
   1.45274172066291        7.44822027575380        4.21845222013466     
   4.47893529059037        7.45385905023267        4.17254442667513     
   2.96100000000000        5.92202999996368        2.09389999999999     
   4.44150000000000        7.40255899970158       1.000000000317414E-004
   4.44150000000000        4.44150000000000       1.000000000317414E-004
   2.96175093317693        5.83009938652729        6.32138681131273     
  0.000000000000000E+000   2.96097000003632        2.09389999999999     
   2.96100000000000        2.96097000003632        2.09389999999999     
   1.48050000000000        4.44150000000000       1.000000000317414E-004
   5.90517020312649       0.218436519005551        6.34228972070025     
   5.91451554165076        5.78176763621369        6.36824981489210     
   1.47154084814280        4.38442116978533        4.21886046555229     
   2.97896609272964       0.170368839872582        6.40365482865800     
   1.48050000000000        1.48052999996368       1.000000000317414E-004
   2.96100000000000       0.000000000000000E+000   2.09389999999999     
   1.53517119503309        1.44545411720064        4.20657443079445     
   2.96098907954832        2.99881419219877        6.35629211309569     
   5.87779334576303        2.90257050671976        6.30954718189171     
   4.44150000000000        1.48052999996368       1.000000000317414E-004
  0.000000000000000E+000  0.000000000000000E+000   2.09389999999999     
  0.000000000000000E+000   2.96097000003632       1.000000000317414E-004
   1.49937906469016        4.43887770658868        6.18797410859233     
  0.000000000000000E+000   5.92202999996368       1.000000000317414E-004
   5.85983094321847       6.856017780394512E-002   8.43773706702528     
   4.47818704741073        1.45659290862064        6.19559793213724     
  1.795836389268449E-002   8.88254182970078        4.25593716396255     
   4.50486402408363        7.41344695893280        6.45119958148459     
   2.96100000000000        5.92202999996368       1.000000000317414E-004
   1.48050000000000        7.40255899970158        2.09389999999999     
   4.44150000000000        7.40255899970158        2.09389999999999     
   2.92569346502555        6.02619281576591        4.23165705439705     
  5.711876623092832E-002   2.88516674748952        4.09942272337433     
   4.44150000000000        4.44150000000000        2.09389999999999     
   4.47192160749462        4.39402467736042        6.20096477815752     
   1.49633120268804        7.42126025475594        6.43119098920224     
   2.94509179373461        5.74772653455273        8.32925014678984     
  2.297081751558571E-002   5.87074888693022        4.22790944769077     
   5.87982369357477        3.21143589938171        8.58645142064873     
   4.44150000000000        1.48052999996368        2.09389999999999     
   3.00901111014275        2.90173815498949        4.16535286528311     
   1.48050000000000        4.44150000000000        2.09389999999999     
  0.407412549321652        5.80736220976363        8.47551533978526     
   3.28333067093456       0.118106039880335        8.39896798244806     
   2.96100000000000        2.96097000003632       1.000000000317414E-004
  0.000000000000000E+000  0.000000000000000E+000  1.000000000317414E-004
   1.48050000000000        1.48052999996368        2.09389999999999     
   2.96100000000000       0.000000000000000E+000  1.000000000317414E-004
   1.43222893586699        1.53235894825753        6.26469041820250     
   2.92643727857308        2.71419494837377        8.58674272865089     
   2.92660911075663        8.86093389216890        4.21595766596347     
==================================================
     Total energy (eV)
--------------------------------------------------
  -706.841574790444     
==================================================
     Forces (eV ang.^-1)
--------------------------------------------------
  8.521887553322209E-002  0.207908147562455       0.221480963344586     
  0.157980503044241       0.229242991094125       0.184781393060712     
 -0.187043030749100       0.142735397579622      -0.895897941828956     
 -0.225481566030613       9.770034005753646E-003  0.261249875108247     
 -3.450966732888741E-003  0.891008083235636      -0.163281040835350     
  0.339888549333860      -0.590628452115475       0.147260526364713     
  0.347279832040037      -0.102019085850186       0.204351623914685     
  0.855073809289569       0.139715058553595       9.614613784917547E-002
  0.216300232446806      -2.278712460199931E-002 -0.231413365135849     
  0.134786700958142       8.146972646832693E-002  0.469626940491639     
  -1.08731933791293      -9.665728273673077E-002  0.389779603683649     
 -0.120772632995630       6.043116893779064E-002  0.433345000111547     
  7.317973218572636E-002  7.902516241554688E-003  0.534384047627792     
  0.199710786175983      -0.120600387659133       7.798455828716951E-002
  0.255070123324123       0.574474227106021      -7.138486671435752E-002
 -5.015789830116293E-003  1.560654057053832E-002  0.154050015712234     
  0.253154346628361      -0.782588019568802      -0.522926596707735     
 -0.503926775899469      -0.762478117345613      -0.135540878117228     
 -0.199413142238141       4.184471275118692E-002  0.205452584209913     
  3.705154169164535E-003  1.554320342086706E-002  8.188191794643447E-002
 -1.315578937764858E-003 -2.261479814642262E-002  0.132679935895821     
  0.258550177998793      -0.602404017388194      -0.799767452035169     
  0.192715172710500      -0.160845109756028      -9.624660237401306E-002
 -0.121512854752550      -0.102268902587646       6.387182386406832E-004
  3.025883167485991E-003 -2.399582706691565E-002  0.205633076021254     
  0.588466681151946       -1.01371405398835       0.214699717619190     
  0.212358543695581      -0.549422339035393       0.160454861165301     
  0.175017341023347       0.104772088891234      -0.472951098748002     
 -0.438502774481694       0.106435613202611      -7.272858368832112E-002
  3.339973900815397E-003  5.276970753727240E-003  0.221165784923361     
 -0.151032020073215       4.377301901076953E-002 -0.200268470957053     
 -0.461695258414913       0.779004509152251      -0.181971256138499     
  3.720225029459459E-002 -0.226042787382482      -0.360170783540218     
  0.473886393167999       0.963927973883113       5.916259354649640E-002
 -6.531815472770829E-004  4.866057701717338E-003  0.166466683280190     
  0.173260569762589       0.194438418507977      -0.225455366573607     
 -2.639337517580423E-002  1.307945098167372E-002 -0.630277484661014     
  5.874362610379298E-003 -0.338478669004168       0.622640360030271     
 -2.921156373808300E-002  1.997168668731717E-002 -0.594180991312309     
 -0.408579371865165      -9.486834610752463E-002  0.387755790145420     
  -1.03070197535357       0.844882882059589       0.274075359857496     
 -0.258109926703027      -0.666546358471670      -0.167827064773659     
 -3.555843691233601E-002 -0.332392234573861      -0.631676981611870     
  3.144567073261986E-002  3.260769321482545E-002 -0.591450359965931     
 -0.151563671530104       0.116787150425626       0.155746295529529     
  0.135995996978910       0.112192044538395       0.246361103832970     
  0.613230733727910      -0.406115740238777       0.113247699706112     
 -0.500455769928158       0.432606151975451       0.618803839986771     
 -6.997603208414652E-002  0.181601054770476      -1.141238168402416E-002
 -0.442448384136511       0.223260789542924       0.233731734778779     
  0.180395785697812       0.190962551693872       0.910077340188986     
 -0.164661491357954      -0.679810001643352       0.946472996219785     
 -0.463316289039910        1.15951047892130       2.990173198498819E-002
  -1.08633155592480       0.501469231129948      -0.160007294230922     
 -2.478634117517151E-002 -0.377353772975964      -4.888264735611730E-002
 -0.298352765850238       0.544610984995837       4.723920033093713E-004
  0.134404589568137       0.134355586535925       4.273403557788585E-002
 -0.504959712960000      -1.229162479390045E-002 -0.481561476136994     
  0.140218117522334       5.637441764156386E-002  0.300735799744367     
  2.772352931687607E-002  1.024938000331705E-002 -0.628352094942663     
 -2.346058700552115E-002 -3.356215845016898E-002 -0.613921755324229     
  0.125465494991399      -0.355221492803124      -8.270324483248043E-002
  2.637533019140735E-002 -4.899954588280619E-002 -0.616071979481735     
  0.965222649774935      -0.238432227540145       0.133410764405428     
  0.934797678777907      -0.266280282767152      -0.395085887135852     
  0.594465732822119      -0.183088644999013       0.411773187075980     
==================================================
     Stress (kbar)
--------------------------------------------------
     XX YY ZZ
--------------------------------------------------
  -36.8470757244648       -36.2146163142424       -20.5446972571597     
--------------------------------------------------
     XY YZ ZX
--------------------------------------------------
 -0.225788049144328       0.383759102809053      -0.915130998056591     
==================================================
     Charges (e)
--------------------------------------------------
  0.000000000000000E+000
  0.000000000000000E+000
  0.000000000000000E+000
  0.000000000000000E+000
  0.000000000000000E+000
  0.000000000000000E+000
  0.000000000000000E+000
  0.000000000000000E+000
  0.000000000000000E+000
  0.000000000000000E+000
  0.000000000000000E+000
  0.000000000000000E+000
  0.000000000000000E+000
  0.000000000000000E+000
  0.000000000000000E+000
  0.000000000000000E+000
  0.000000000000000E+000
  0.000000000000000E+000
  0.000000000000000E+000
  0.000000000000000E+000
  0.000000000000000E+000
  0.000000000000000E+000
  0.000000000000000E+000
  0.000000000000000E+000
  0.000000000000000E+000
  0.000000000000000E+000
  0.000000000000000E+000
  0.000000000000000E+000
  0.000000000000000E+000
  0.000000000000000E+000
  0.000000000000000E+000
  0.000000000000000E+000
  0.000000000000000E+000
  0.000000000000000E+000
  0.000000000000000E+000
  0.000000000000000E+000
  0.000000000000000E+000
  0.000000000000000E+000
  0.000000000000000E+000
  0.000000000000000E+000
  0.000000000000000E+000
  0.000000000000000E+000
  0.000000000000000E+000
  0.000000000000000E+000
  0.000000000000000E+000
  0.000000000000000E+000
  0.000000000000000E+000
  0.000000000000000E+000
  0.000000000000000E+000
  0.000000000000000E+000
  0.000000000000000E+000
  0.000000000000000E+000
  0.000000000000000E+000
  0.000000000000000E+000
  0.000000000000000E+000
  0.000000000000000E+000
  0.000000000000000E+000
  0.000000000000000E+000
  0.000000000000000E+000
  0.000000000000000E+000
  0.000000000000000E+000
  0.000000000000000E+000
  0.000000000000000E+000
  0.000000000000000E+000
  0.000000000000000E+000
  0.000000000000000E+000
**************************************************
     Configuration num.     10
==================================================
     System name
--------------------------------------------------
     H Mg O                                  
==================================================
     The number of atom types
--------------------------------------------------
       3
==================================================
     The number of atoms
--------------------------------------------------
         66
**************************************************
     Atom types and atom numbers
--------------------------------------------------
     H      12
     Mg     24
     O      30
==================================================
     Primitive lattice vectors (ang.)
--------------------------------------------------
   5.92200000000000       0.000000000000000E+000  0.000000000000000E+000
  0.000000000000000E+000   8.88300000000000       0.000000000000000E+000
  0.000000000000000E+000  0.000000000000000E+000   20.0000000000000     
==================================================
     Atomic positions (ang.)
--------------------------------------------------
   2.87920806874470        1.68159069771164        8.60596151307014     
  0.328781264477981       0.915730900506706        8.72780893137031     
   1.38617681514942        7.34535609194517        7.41649841347858     
   2.91771303916937        8.31816347765546        8.98862364775380     
   3.18698266675671        4.82254454672653        8.57037669776011     
   5.90400078373501        4.26823156818169        8.60028288892190     
   5.76049515488272        6.40647164558884        8.98321681315757     
   4.91406473003262        3.00876871285857        8.70664116248792     
   4.82888350209465       0.155758646136236        8.63522645666779     
   1.91655980683472        5.76676903882855        8.47043082054567     
   2.00956169358584        3.05006592738510        8.61662518745037     
   4.37882642337883        7.48463852254245        7.42218604894758     
   4.45184465674945        4.39607028640482        4.13724067964701     
  0.000000000000000E+000   5.92202999996368        2.09389999999999     
   4.43638866909987        1.44684488425391        4.17233301569313     
   1.48050000000000        7.40255899970158       1.000000000317414E-004
   1.44982297939580        7.45301819540066        4.22433686395506     
   4.48324700079141        7.45924897082416        4.17315412421528     
   2.96100000000000        5.92202999996368        2.09389999999999     
   4.44150000000000        7.40255899970158       1.000000000317414E-004
   4.44150000000000        4.44150000000000       1.000000000317414E-004
   2.96208670092148        5.83663523494079        6.32236954135274     
  0.000000000000000E+000   2.96097000003632        2.09389999999999     
   2.96100000000000        2.96097000003632        2.09389999999999     
   1.48050000000000        4.44150000000000       1.000000000317414E-004
   5.90364382709367       0.225724637375985        6.34713663030989     
   5.91444328096282        5.78512708629090        6.36768075480139     
   1.47103059163017        4.38020308561642        4.22216764245949     
   2.98125057877460       0.170250120187444        6.40733014620431     
   1.48050000000000        1.48052999996368       1.000000000317414E-004
   2.96100000000000       0.000000000000000E+000   2.09389999999999     
   1.54100464609882        1.43920690563917        4.20832527084864     
   2.96056407860244        3.00298257406947        6.35976758665209     
   5.87237958583064        2.89680973998899        6.30763078287468     
   4.44150000000000        1.48052999996368       1.000000000317414E-004
  0.000000000000000E+000  0.000000000000000E+000   2.09389999999999     
  0.000000000000000E+000   2.96097000003632       1.000000000317414E-004
   1.50062690015257        4.44124753258604        6.18615680895821     
  0.000000000000000E+000   5.92202999996368       1.000000000317414E-004
   5.85816899776121       6.651990448527241E-002   8.43733311397344     
   4.47969207617415        1.45190533027831        6.19407352212292     
  1.966250433502661E-002  3.135565525657839E-003   4.25975145444639     
   4.50508489319389        7.41898227765229        6.45402680196323     
   2.96100000000000        5.92202999996368       1.000000000317414E-004
   1.48050000000000        7.40255899970158        2.09389999999999     
   4.44150000000000        7.40255899970158        2.09389999999999     
   2.92247959617143        6.03348740137704        4.23297708319124     
  6.320402681362895E-002   2.87653930176805        4.09454732597154     
   4.44150000000000        4.44150000000000        2.09389999999999     
   4.47594816126692        4.39154025366360        6.19772096233053     
   1.49113359817208        7.41932624904154        6.43348977388139     
   2.94780834387660        5.73519403413312        8.31627745928031     
  2.499201663122851E-002   5.86195166262998        4.22723112462401     
   5.87422547090569        3.21060832472363        8.59491754292634     
   4.44150000000000        1.48052999996368        2.09389999999999     
   3.01438270404676        2.89535343992462        4.16754481926117     
   1.48050000000000        4.44150000000000        2.09389999999999     
  0.412454675452106        5.80923766897665        8.48259186412447     
   3.27880939143587       0.116976226443739        8.39820290252054     
   2.96100000000000        2.96097000003632       1.000000000317414E-004
  0.000000000000000E+000  0.000000000000000E+000  1.000000000317414E-004
   1.48050000000000        1.48052999996368        2.09389999999999     
   2.96100000000000       0.000000000000000E+000  1.000000000317414E-004
   1.42917310096891        1.53538360906710        6.26929577359280     
   2.92485100880701        2.71601031715185        8.59481049540857     
   2.92351062299592        8.86257976018886        4.21456353353982     
==================================================
     Total energy (eV)
--------------------------------------------------
  -706.738255760254     
==================================================
     Forces (eV ang.^-1)
--------------------------------------------------
  0.192538900374137       0.235645652788612       0.173108321237141     
 -9.308667498609215E-004 -9.096930525755523E-002  7.099981106052994E-002
 -0.246609746452016       0.105698868544007      -0.287500465010512     
 -0.164757135851828       0.132510891101899       0.151209847737422     
  0.245805761349178       7.217645597581383E-002  7.186335612133633E-002
  0.321752170540079      -0.633746534169519       0.135123326557603     
  0.129166024204429       0.109274303133392       0.391368142083820     
  0.212979098444043       3.000070419018205E-002  0.192737598820237     
  0.289713118251490      -1.904003232679068E-002 -0.251027980743670     
 -0.164159455744519       6.172521079122106E-002  0.472257739307248     
 -0.533222744140974      -0.249117967322511       0.364969661416687     
 -8.007114494525412E-002  4.082304142090067E-002  0.149023205505805     
  8.040509723356114E-002  8.584294131627986E-003  0.602719525275580     
  0.220469908688162      -0.122751088902052       8.633891305398583E-002
  0.278583551335712       0.638118321085030      -6.622467879162323E-002
 -5.687167865725776E-003  1.760832434246524E-002  0.157638789019866     
  0.295993494833654      -0.866544601645595      -0.580298349460045     
 -0.566510228623762      -0.838256344922308      -0.146368223440847     
 -0.219712056439494       5.650562841853165E-002  0.228705706947476     
  4.242162151903783E-003  1.763277246830683E-002  7.782826590310767E-002
 -1.444339129383205E-003 -2.388047333042354E-002  0.128138456848251     
  0.267641575076836      -0.649438578758303      -0.940091663672970     
  0.213421057636664      -0.178279835123368      -0.106198670080077     
 -0.134867569080685      -0.115233941397467       5.890799925430817E-003
  3.300031208748198E-003 -2.530336399661567E-002  0.208880422337390     
  0.645658671801266       -1.11970915671851       0.208585418838075     
  0.220453016420368      -0.623080825325383       0.179725945305283     
  0.190976263181331       0.113463630476046      -0.518666960287595     
 -0.475507264014884       0.132236500921570      -9.297116518107187E-002
  3.838940385117876E-003  4.260436167028396E-003  0.226552822284958     
 -0.166986260487404       3.846162474244377E-002 -0.220195691477843     
 -0.533079123891724       0.894266089385325      -0.196117841734886     
  3.199848414875302E-002 -0.255389116224011      -0.385290130988977     
  0.521658451240837        1.05826834847827       3.906534665578303E-002
 -7.893274378415964E-004  3.933276814238954E-003  0.165787695674750     
  0.192722445453600       0.205157546379984      -0.247320647941009     
 -2.920384628889139E-002  1.466605500101920E-002 -0.631022881587534     
  1.172509162477860E-002 -0.354007632678247       0.668314528352275     
 -3.224243422895892E-002  1.886228281578283E-002 -0.593574899644505     
 -0.345434469324270       0.228633790035316       0.536815085932725     
  -1.12496583376414       0.925511460779492       0.284773827672259     
 -0.279089790941192      -0.730930708742611      -0.185415531353400     
 -8.708381992604985E-002 -0.356040086579504      -0.370112765920027     
  3.472576288167756E-002  3.280046988352377E-002 -0.590326012129043     
 -0.166646740844288       0.128228240243849       0.164505373064838     
  0.149589278354419       0.123634080513013       0.265717331023164     
  0.663871826764976      -0.441548221685546       0.123147484542359     
 -0.544788691442723       0.483473897818550       0.678012712155346     
 -7.732940829130322E-002  0.178611545497922      -2.116991921370366E-002
 -0.483320089485133       0.250772482425292       0.256241637660946     
  0.271959892876331       0.259259899309814       0.317468155018553     
 -8.740536493440884E-002  0.149495132889678       0.809708655058576     
 -0.500851501979691        1.26534966522498       3.000149715010676E-002
 -0.406583409432570       0.693722486755226      -0.261535827524692     
 -2.685851467134594E-002 -0.395394676221083      -5.834474295294157E-002
 -0.332124265182605       0.601798210416105      -1.421901153861836E-002
  0.148634919549541       0.127619717879825       4.488192155922720E-002
 -0.331781845754493      -0.237386072654489      -0.672502970939483     
  7.877785721815514E-002 -0.100888075646534       0.466615735434254     
  3.071587912554817E-002  1.158632462086431E-002 -0.628996409268642     
 -2.596890522669121E-002 -3.423297433689907E-002 -0.615597005034768     
  0.139887612330761      -0.372193737308246      -9.755835624092274E-002
  2.923815312052070E-002 -5.124281414649722E-002 -0.618085605353197     
   1.03895322409786      -0.263352297323167       0.129129173748609     
  0.274711785378852      -0.115176230237985      -0.366569227676156     
  0.661971553852878      -0.224543720046953       0.446786382380358     
==================================================
     Stress (kbar)
--------------------------------------------------
     XX YY ZZ
--------------------------------------------------
  -35.7664634828230       -35.3264858342870       -19.7198047115770     
--------------------------------------------------
     XY YZ ZX
--------------------------------------------------
 -0.804413865694022      -5.740640653131453E-003  -1.15493645003990     
==================================================
     Charges (e)
--------------------------------------------------
  0.000000000000000E+000
  0.000000000000000E+000
  0.000000000000000E+000
  0.000000000000000E+000
  0.000000000000000E+000
  0.000000000000000E+000
  0.000000000000000E+000
  0.000000000000000E+000
  0.000000000000000E+000
  0.000000000000000E+000
  0.000000000000000E+000
  0.000000000000000E+000
  0.000000000000000E+000
  0.000000000000000E+000
  0.000000000000000E+000
  0.000000000000000E+000
  0.000000000000000E+000
  0.000000000000000E+000
  0.000000000000000E+000
  0.000000000000000E+000
  0.000000000000000E+000
  0.000000000000000E+000
  0.000000000000000E+000
  0.000000000000000E+000
  0.000000000000000E+000
  0.000000000000000E+000
  0.000000000000000E+000
  0.000000000000000E+000
  0.000000000000000E+000
  0.000000000000000E+000
  0.000000000000000E+000
  0.000000000000000E+000
  0.000000000000000E+000
  0.000000000000000E+000
  0.000000000000000E+000
  0.000000000000000E+000
  0.000000000000000E+000
  0.000000000000000E+000
  0.000000000000000E+000
  0.000000000000000E+000
  0.000000000000000E+000
  0.000000000000000E+000
  0.000000000000000E+000
  0.000000000000000E+000
  0.000000000000000E+000
  0.000000000000000E+000
  0.000000000000000E+000
  0.000000000000000E+000
  0.000000000000000E+000
  0.000000000000000E+000
  0.000000000000000E+000
  0.000000000000000E+000
  0.000000000000000E+000
  0.000000000000000E+000
  0.000000000000000E+000
  0.000000000000000E+000
  0.000000000000000E+000
  0.000000000000000E+000
  0.000000000000000E+000
  0.000000000000000E+000
  0.000000000000000E+000
  0.000000000000000E+000
  0.000000000000000E+000
  0.000000000000000E+000
  0.000000000000000E+000
  0.000000000000000E+000
**************************************************
     Configuration num.     11
==================================================
     System name
--------------------------------------------------
     H Mg O                                  
==================================================
     The number of atom types
--------------------------------------------------
       3
==================================================
     The number of atoms
--------------------------------------------------
         66
**************************************************
     Atom types and atom numbers
--------------------------------------------------
     H      12
     Mg     24
     O      30
==================================================
     Primitive lattice vectors (ang.)
--------------------------------------------------
   5.92200000000000       0.000000000000000E+000  0.000000000000000E+000
  0.000000000000000E+000   8.88300000000000       0.000000000000000E+000
  0.000000000000000E+000  0.000000000000000E+000   20.0000000000000     
==================================================
     Atomic positions (ang.)
--------------------------------------------------
   2.85634892886642        1.68813321285215        8.62288440647046     
  0.334019845700337       0.914889925421082        8.73988127562917     
   1.37904353685510        7.34708671674122        7.40029221189772     
   2.91861890080994        8.30873151331476        8.98885047225891     
   3.18059662312409        4.82945510952396        8.55579113290918     
   5.90565283300923        4.26416021641516        8.61155132663644     
   5.77003578354054        6.40825282021683        8.98485272481329     
   4.92779507718064        3.00447040152059        8.70819227884343     
   4.82716738136007       0.156579583192106        8.63466737663228     
   1.93553956664037        5.77279224661975        8.47735255213398     
   1.99098154107494        3.05504226661181        8.61558728494881     
   4.38018910667937        7.49234427406033        7.43298704071471     
   4.45270087123441        4.39352406749882        4.13211074458724     
  0.000000000000000E+000   5.92202999996368        2.09389999999999     
   4.43656497509249        1.44150502940932        4.17050818323431     
   1.48050000000000        7.40255899970158       1.000000000317414E-004
   1.44701576094878        7.45748178876667        4.23000320571767     
   4.48734259943710        7.46431704446084        4.17370693095771     
   2.96100000000000        5.92202999996368        2.09389999999999     
   4.44150000000000        7.40255899970158       1.000000000317414E-004
   4.44150000000000        4.44150000000000       1.000000000317414E-004
   2.96252952938796        5.84292666708776        6.32298074104179     
  0.000000000000000E+000   2.96097000003632        2.09389999999999     
   2.96100000000000        2.96097000003632        2.09389999999999     
   1.48050000000000        4.44150000000000       1.000000000317414E-004
   5.90237083934448       0.232583030508641        6.35207656436655     
   5.91445847549939        5.78824595305232        6.36718192657461     
   1.47059516072042        4.37602127157254        4.22527562001158     
   2.98335087848468       0.170183702031204        6.41097620232078     
   1.48050000000000        1.48052999996368       1.000000000317414E-004
   2.96100000000000       0.000000000000000E+000   2.09389999999999     
   1.54663845262219        1.43330200639036        4.21000183596745     
   2.96015090498601        3.00705818181175        6.36309721565188     
   5.86716180947111        2.89145747588104        6.30572590119350     
   4.44150000000000        1.48052999996368       1.000000000317414E-004
  0.000000000000000E+000  0.000000000000000E+000   2.09389999999999     
  0.000000000000000E+000   2.96097000003632       1.000000000317414E-004
   1.50188442267963        4.44340861204174        6.18473914675708     
  0.000000000000000E+000   5.92202999996368       1.000000000317414E-004
   5.85629505118542       6.461338313192230E-002   8.43725237204166     
   4.48052115081496        1.44776664843591        6.19271783237122     
  2.120173155263244E-002  6.295579093777296E-003   4.26346179148244     
   4.50525365477849        7.42431424152469        6.45663651016680     
   2.96100000000000        5.92202999996368       1.000000000317414E-004
   1.48050000000000        7.40255899970158        2.09389999999999     
   4.44150000000000        7.40255899970158        2.09389999999999     
   2.91965976281750        6.04053069237869        4.23437421164001     
  6.897314173907222E-002   2.86818567283242        4.09007102637750     
   4.44150000000000        4.44150000000000        2.09389999999999     
   4.47969137126509        4.38920201759719        6.19462504787869     
   1.48608929846455        7.41754470535108        6.43598500897676     
   2.95047781051618        5.72272557473754        8.30376643929946     
  2.671509597428797E-002   5.85389989007723        4.22656949408831     
   5.86837010351024        3.21019779473811        8.60324348704872     
   4.44150000000000        1.48052999996368        2.09389999999999     
   3.01956503788844        2.88931865897041        4.16973277281589     
   1.48050000000000        4.44150000000000        2.09389999999999     
  0.417307059354252        5.81097374818608        8.48927721894102     
   3.27432621388454       0.115783148261942        8.39771790185300     
   2.96100000000000        2.96097000003632       1.000000000317414E-004
  0.000000000000000E+000  0.000000000000000E+000  1.000000000317414E-004
   1.48050000000000        1.48052999996368        2.09389999999999     
   2.96100000000000       0.000000000000000E+000  1.000000000317414E-004
   1.42673805498742        1.53825561783186        6.27398870873505     
   2.92342725587454        2.71775995391964        8.60267384626291     
   2.92080526485590        8.86409352062228        4.21343619485451     
==================================================
     Total energy (eV)
--------------------------------------------------
  -706.582007389974     
==================================================
     Forces (eV ang.^-1)
--------------------------------------------------
  0.295751306714471       0.208947655943068       0.121263726526075     
 -0.145491929268138      -0.375404256710207      -3.886476790910165E-002
 -0.318522479507473       5.101293600381695E-002  0.516751711846038     
 -9.507849208108675E-002  0.268013282547583       2.680793943634933E-002
  0.508728000513159      -0.868354305931201       0.344030110420162     
  0.280313033696721      -0.547646421161942       0.120724811853377     
 -3.924526165247550E-002  0.267291845205944       0.525402434989424     
 -0.600547506946986      -0.119968605549977       0.299022422533025     
  0.288539490206748      -8.869127539411371E-003 -0.239891868385866     
 -0.449064878781836       4.920766194859003E-002  0.463168802652437     
  0.152270373745204      -0.436814745137228       0.343558976397406     
 -3.854202697492256E-002  1.377648692576702E-002 -0.193754011649584     
  8.674713967919687E-002  1.126503209114169E-002  0.673158191498804     
  0.239789695219560      -0.123828132487417       9.528606375035019E-002
  0.299438579817906       0.698537742684176      -5.723142876850721E-002
 -6.292778702918315E-003  1.952349944464474E-002  0.161459684010085     
  0.338347637048657      -0.942362546784536      -0.628347217595480     
 -0.625595277261342      -0.908358015421165      -0.153339165187732     
 -0.238495928732532       7.108829909471630E-002  0.251737390399024     
  4.757835328524787E-003  1.956960225518907E-002  7.463348271683037E-002
 -1.553240082893909E-003 -2.502473172394758E-002  0.123996868659033     
  0.271937855747024      -0.690396073625154       -1.05904671643739     
  0.232798712701850      -0.194517018332603      -0.116462367336542     
 -0.147454968780966      -0.128083455732688       1.113010849707953E-002
  3.557501693763324E-003 -2.639915072178606E-002  0.212022334891561     
  0.696808519063620       -1.21999057124989       0.193527983658660     
  0.223786215905935      -0.692490781989037       0.204412424623445     
  0.205270018196804       0.122597807405645      -0.558969659988347     
 -0.508925587179702       0.153563745142523      -0.105346893268295     
  4.313106310881722E-003  3.160933060036802E-003  0.231769142327139     
 -0.181994870728350       3.275426212113197E-002 -0.237693341148610     
 -0.597380585262087        1.00252547846166      -0.209021146155790     
  2.374164739158905E-002 -0.281370692420407      -0.400474571075919     
  0.568807032534690        1.14635806921541       9.648376257220216E-003
 -9.237440225452274E-004  2.877995320724017E-003  0.165320910139032     
  0.211362602803430       0.214475699159983      -0.267107389986267     
 -3.181164394556900E-002  1.627583286153135E-002 -0.631915826921048     
  1.310634872748490E-002 -0.368340807147208       0.702778919536263     
 -3.505665460966167E-002  1.758790540348686E-002 -0.593347588522404     
 -0.216440141233692       0.509683988752644       0.659675590121943     
  -1.20062526706449        1.00045717552978       0.298096545063840     
 -0.298228249046545      -0.785869579299969      -0.202721944778662     
 -0.140736949540762      -0.367496075125552      -4.941359750447921E-002
  3.777275185769258E-002  3.272673975349301E-002 -0.589566759486836     
 -0.180471612258243       0.138686366877715       0.171727328059661     
  0.162093239772080       0.134406247092051       0.282414563209292     
  0.706265177128135      -0.474423036764065       0.130425739532057     
 -0.582991314029495       0.532083820515436       0.729238206078863     
 -8.407432328154293E-002  0.175112940061794      -3.159328588833055E-002
 -0.515073352228698       0.273366070516657       0.275607777702077     
  0.379764816195823       0.341118192395182      -0.471133376947653     
 -5.401499481397720E-002   1.09532660987131       0.628109184516625     
 -0.533168115919600        1.35988688204584       2.854558780677844E-002
  0.459144502013011       0.790533883705365      -0.365810939628496     
 -2.861271289910722E-002 -0.411960731435714      -6.804439256662216E-002
 -0.364017947741153       0.660352858368901      -3.118849928583017E-002
  0.161927497599877       0.120967981528908       4.716413595428308E-002
 -0.184129210544033      -0.398542762903742      -0.808395765549959     
  1.020556451728395E-002 -0.275586162522150       0.635844012952752     
  3.353485498769301E-002  1.300671619803840E-002 -0.629884543666947     
 -2.831206843354911E-002 -3.480794873009847E-002 -0.617555914790040     
  0.153813901479999      -0.388010294461796      -0.111965825730425     
  3.192560552870428E-002 -5.328704358032562E-002 -0.620391917796210     
   1.09510373460847      -0.285916543766592       0.124257285615106     
 -0.507819962965890       0.127672127703379      -0.336476647412535     
  0.724678064369382      -0.266063825382418       0.475634932483777     
==================================================
     Stress (kbar)
--------------------------------------------------
     XX YY ZZ
--------------------------------------------------
  -34.7098871736663       -33.9913682888148       -18.8323315804447     
--------------------------------------------------
     XY YZ ZX
--------------------------------------------------
  -1.22858210500245      -0.479189380338632       -1.37360245161131     
==================================================
     Charges (e)
--------------------------------------------------
  0.000000000000000E+000
  0.000000000000000E+000
  0.000000000000000E+000
  0.000000000000000E+000
  0.000000000000000E+000
  0.000000000000000E+000
  0.000000000000000E+000
  0.000000000000000E+000
  0.000000000000000E+000
  0.000000000000000E+000
  0.000000000000000E+000
  0.000000000000000E+000
  0.000000000000000E+000
  0.000000000000000E+000
  0.000000000000000E+000
  0.000000000000000E+000
  0.000000000000000E+000
  0.000000000000000E+000
  0.000000000000000E+000
  0.000000000000000E+000
  0.000000000000000E+000
  0.000000000000000E+000
  0.000000000000000E+000
  0.000000000000000E+000
  0.000000000000000E+000
  0.000000000000000E+000
  0.000000000000000E+000
  0.000000000000000E+000
  0.000000000000000E+000
  0.000000000000000E+000
  0.000000000000000E+000
  0.000000000000000E+000
  0.000000000000000E+000
  0.000000000000000E+000
  0.000000000000000E+000
  0.000000000000000E+000
  0.000000000000000E+000
  0.000000000000000E+000
  0.000000000000000E+000
  0.000000000000000E+000
  0.000000000000000E+000
  0.000000000000000E+000
  0.000000000000000E+000
  0.000000000000000E+000
  0.000000000000000E+000
  0.000000000000000E+000
  0.000000000000000E+000
  0.000000000000000E+000
  0.000000000000000E+000
  0.000000000000000E+000
  0.000000000000000E+000
  0.000000000000000E+000
  0.000000000000000E+000
  0.000000000000000E+000
  0.000000000000000E+000
  0.000000000000000E+000
  0.000000000000000E+000
  0.000000000000000E+000
  0.000000000000000E+000
  0.000000000000000E+000
  0.000000000000000E+000
  0.000000000000000E+000
  0.000000000000000E+000
  0.000000000000000E+000
  0.000000000000000E+000
  0.000000000000000E+000
**************************************************
     Configuration num.     12
==================================================
     System name
--------------------------------------------------
     H Mg O                                  
==================================================
     The number of atom types
--------------------------------------------------
       3
==================================================
     The number of atoms
--------------------------------------------------
         66
**************************************************
     Atom types and atom numbers
--------------------------------------------------
     H      12
     Mg     24
     O      30
==================================================
     Primitive lattice vectors (ang.)
--------------------------------------------------
   5.92200000000000       0.000000000000000E+000  0.000000000000000E+000
  0.000000000000000E+000   8.88300000000000       0.000000000000000E+000
  0.000000000000000E+000  0.000000000000000E+000   20.0000000000000     
==================================================
     Atomic positions (ang.)
--------------------------------------------------
   2.83772262832729        1.73658376761333        8.68867996399695     
  0.429332086370631       0.796018675714442        8.83138888310507     
   1.09942039010683        7.33077906101935        7.37398289020390     
   2.93881710758495        8.29301226229544        9.00091741097961     
   3.30713665133798        4.68146504158031        8.32284639885839     
  2.564836746569368E-002   4.21264779132746        8.74108457841794     
   5.91717247280108        6.47232681869437        9.07460096747395     
   4.86098908819940        3.09080552701596        8.77052558676404     
   4.80433878912909       0.194173234471759        8.56139543520065     
   1.96800277412633        5.82313102236653        8.56052663749456     
   1.92288956135248        2.96105448132425        8.71149083827198     
   4.40307778039516        7.55924078563865        7.44481408711056     
   4.46055980008239        4.37421821000981        4.09756267895046     
  0.000000000000000E+000   5.92202999996368        2.09389999999999     
   4.44191551707486        1.40075309572205        4.15447211857697     
   1.48050000000000        7.40255899970158       1.000000000317414E-004
   1.43089124102392        7.48505639671239        4.27228679832893     
   4.51369395805126        7.49365768907464        4.17667381065804     
   2.96100000000000        5.92202999996368        2.09389999999999     
   4.44150000000000        7.40255899970158       1.000000000317414E-004
   4.44150000000000        4.44150000000000       1.000000000317414E-004
   2.97357511667893        5.89186286727384        6.30698076494470     
  0.000000000000000E+000   2.96097000003632        2.09389999999999     
   2.96100000000000        2.96097000003632        2.09389999999999     
   1.48050000000000        4.44150000000000       1.000000000317414E-004
   5.89980143815918       0.277879108037913        6.40322088829402     
   5.91755025967011        5.80433246425295        6.36118908812696     
   1.46944683023972        4.34414875607212        4.24337099120759     
   2.99537180321162       0.176115623634755        6.44785109055872     
   1.48050000000000        1.48052999996368       1.000000000317414E-004
   2.96100000000000       0.000000000000000E+000   2.09389999999999     
   1.59015881513053        1.39036230817902        4.22373206059450     
   2.95694111149981        3.03643801269891        6.38826382851463     
   5.82777418829555        2.86161991674769        6.28673941240827     
   4.44150000000000        1.48052999996368       1.000000000317414E-004
  0.000000000000000E+000  0.000000000000000E+000   2.09389999999999     
  0.000000000000000E+000   2.96097000003632       1.000000000317414E-004
   1.50855749858081        4.45029230584890        6.18009959101819     
  0.000000000000000E+000   5.92202999996368       1.000000000317414E-004
   5.83131753593490       5.358041180777548E-002   8.44921507938160     
   4.45719800190690        1.43769147427758        6.18860824641635     
  2.887217976432150E-002  4.942368716799694E-003   4.29166270224208     
   4.50436187004267        7.45766371470816        6.47330321301287     
   2.96100000000000        5.92202999996368       1.000000000317414E-004
   1.48050000000000        7.40255899970158        2.09389999999999     
   4.44150000000000        7.40255899970158        2.09389999999999     
   2.91500734302859        6.08934614995939        4.25356552721660     
  0.109924075836239        2.81370916411286        4.07105328794690     
   4.44150000000000        4.44150000000000        2.09389999999999     
   4.50394184612724        4.37302284407273        6.17223281475251     
   1.44185782513906        7.40166725268614        6.44759666757048     
   2.97040240065918        5.61632466723270        8.20950599898577     
  2.715537726431860E-002   5.81917116266262        4.22307604469222     
   5.83100027647997        3.21191244950602        8.66988472249078     
   4.44150000000000        1.48052999996368        2.09389999999999     
   3.05176619724048        2.85676114092636        4.18926136812098     
   1.48050000000000        4.44150000000000        2.09389999999999     
  0.460486771459792        5.81972913904229        8.53139418183840     
   3.23575705925713       0.100650389404451        8.40332825969062     
   2.96100000000000        2.96097000003632       1.000000000317414E-004
  0.000000000000000E+000  0.000000000000000E+000  1.000000000317414E-004
   1.48050000000000        1.48052999996368        2.09389999999999     
   2.96100000000000       0.000000000000000E+000  1.000000000317414E-004
   1.43594106809734        1.56232423662623        6.32415924669405     
   2.88244487687068        2.74869330741224        8.65981553269144     
   2.91209611197568        8.87964953457945        4.21708027365388     
==================================================
     Total energy (eV)
--------------------------------------------------
  -705.497536150928     
==================================================
     Forces (eV ang.^-1)
--------------------------------------------------
  0.654359278464625      -0.237590305414922      -2.071385893107753E-002
 -0.515631973544980      -0.192392301984839      -4.563673356422154E-002
  0.419382204967875      -4.078781560105919E-002  0.189366744856565     
 -0.283281163075746      -0.307781674722760       0.407166807755175     
 -0.789772814944800        1.08888764201087       0.373909945009088     
  0.242183059913948       0.406997484294765      -9.263377458970101E-002
 -8.222880576101115E-002  4.657726522434172E-002  0.325902581020912     
  0.122576564249383      -0.154383987476286       0.242453384117206     
  3.016487271417542E-002  0.194484905548321       0.386964606204421     
  0.390690835211989       -1.19146513971299      -0.260240495829580     
 -8.453323026753251E-002  0.307307359268054       0.195525622243980     
 -0.148747138392481      -0.223089383527747       4.475749186554134E-002
  0.104098989154242       6.607222732899005E-002   1.18159064330697     
  0.349783446388764      -9.376432452088215E-002  0.190487478836337     
  0.389342900199070        1.12923162693059       0.111573566277248     
 -8.314681058288888E-003  3.047375975195509E-002  0.192809681207549     
  0.553858799525184       -1.41164483807432      -0.791161883280951     
 -0.973060208653677       -1.33956103259486      -0.147850389105408     
 -0.342134415814968       0.185866974362879       0.412556828839126     
  7.301091286539040E-003  3.167620832021619E-002  6.630114218141486E-002
 -2.057793510885721E-003 -2.719031029575623E-002  9.554175464799297E-002
 -4.363688872877801E-002 -0.861504427052970       -1.18390143490712     
  0.364283386591476      -0.303147956797411      -0.149641507873527     
 -0.228970441641235      -0.210819629930888       7.152626038290270E-002
  5.238681133653374E-003 -2.772076167177536E-002  0.226042612580390     
  0.957768657003906       -1.49021568270052      -0.191220597933014     
  0.235611897588931       -1.27214579910240       0.162805685212429     
  0.240054705025290       0.236773084139789      -0.658663333948979     
 -0.929354303604437       5.857318715581535E-002 -0.245728764401330     
  7.613635970363201E-003 -8.803642343224323E-003  0.262088796139895     
 -0.276724598361900      -3.173542180861389E-002 -0.324897962344748     
  -1.09389004813348        1.76135713876010      -0.193032591249840     
 -0.199042298618315      -0.337084625429989      -0.594239831526137     
  0.999558867010655        1.62819339114474      -5.561685077448117E-002
 -1.905566236399282E-003 -9.316708715828964E-003  0.156037693340398     
  0.341483426828130       0.228543345251597      -0.369021336580596     
 -4.754501917047847E-002  2.572312737793321E-002 -0.632594429672383     
 -7.878512327731219E-002 -0.389162732386409       0.628862334242005     
 -5.130295912147827E-002  3.418198282736630E-003 -0.595746559474743     
  0.179737124088058       6.802057441630260E-002  0.377826787462684     
  -1.01807742478396        1.12661863398261       0.472926428835399     
 -0.372197882264780      -0.668528812307535      -0.292908487668289     
 -5.587133067138008E-002 -0.408389104535535      -0.285502137210906     
  5.560514071849545E-002  2.306907405490165E-002 -0.588388021800349     
 -0.230148273215075       0.199676054651961       0.204533456179540     
  0.212787565344729       0.213067947293349       0.338602691955595     
  0.826936345214898      -0.630385008858054      -8.696364138506073E-003
 -0.872755837224087       0.733955585083231       0.951879695074373     
 -0.118389741860974       0.130998435219161      -0.129463171663845     
 -0.674301052009221       0.396968287361917       0.434002248917188     
  0.209969631984979       0.605821155401942      -7.441386089949968E-002
  0.296991263197044       0.362140700289554        1.68091778132833     
 -0.593810543610433        1.65249433562532      -4.606158629114259E-002
 -0.204697210275670      -0.245176715013808      -0.187032444085652     
 -2.738363981765444E-002 -0.502927715846900      -0.126167886802032     
 -0.528616545066202       0.938642384766934      -0.276750564295307     
  0.237744574953753       8.213918512387165E-002  7.603725620776360E-002
  5.882710846236537E-002  0.255171138013640      -0.498070061687133     
  0.464241817727082       0.402275845302459       0.389002493232357     
  5.123634489205295E-002  2.187594952792459E-002 -0.632321737684765     
 -4.296016247909928E-002 -3.179074929684571E-002 -0.632729793280793     
  0.245360669141907      -0.490987553779097      -0.190201768246656     
  4.935303412770974E-002 -5.771905113973216E-002 -0.638966559875760     
  0.951845782716435      -0.504234462923492      -2.955113399549887E-002
 -0.450882085064590      -0.204131554872753      -0.222925483996762     
   1.10883278071767      -0.737023083328884       0.521247006884954     
==================================================
     Stress (kbar)
--------------------------------------------------
     XX YY ZZ
--------------------------------------------------
  -36.8014334023679       -30.8086083439607       -18.0253022924740     
--------------------------------------------------
     XY YZ ZX
--------------------------------------------------
 -0.432030703351527       -1.79751129482493       0.862569390839676     
==================================================
     Charges (e)
--------------------------------------------------
  0.000000000000000E+000
  0.000000000000000E+000
  0.000000000000000E+000
  0.000000000000000E+000
  0.000000000000000E+000
  0.000000000000000E+000
  0.000000000000000E+000
  0.000000000000000E+000
  0.000000000000000E+000
  0.000000000000000E+000
  0.000000000000000E+000
  0.000000000000000E+000
  0.000000000000000E+000
  0.000000000000000E+000
  0.000000000000000E+000
  0.000000000000000E+000
  0.000000000000000E+000
  0.000000000000000E+000
  0.000000000000000E+000
  0.000000000000000E+000
  0.000000000000000E+000
  0.000000000000000E+000
  0.000000000000000E+000
  0.000000000000000E+000
  0.000000000000000E+000
  0.000000000000000E+000
  0.000000000000000E+000
  0.000000000000000E+000
  0.000000000000000E+000
  0.000000000000000E+000
  0.000000000000000E+000
  0.000000000000000E+000
  0.000000000000000E+000
  0.000000000000000E+000
  0.000000000000000E+000
  0.000000000000000E+000
  0.000000000000000E+000
  0.000000000000000E+000
  0.000000000000000E+000
  0.000000000000000E+000
  0.000000000000000E+000
  0.000000000000000E+000
  0.000000000000000E+000
  0.000000000000000E+000
  0.000000000000000E+000
  0.000000000000000E+000
  0.000000000000000E+000
  0.000000000000000E+000
  0.000000000000000E+000
  0.000000000000000E+000
  0.000000000000000E+000
  0.000000000000000E+000
  0.000000000000000E+000
  0.000000000000000E+000
  0.000000000000000E+000
  0.000000000000000E+000
  0.000000000000000E+000
  0.000000000000000E+000
  0.000000000000000E+000
  0.000000000000000E+000
  0.000000000000000E+000
  0.000000000000000E+000
  0.000000000000000E+000
  0.000000000000000E+000
  0.000000000000000E+000
  0.000000000000000E+000
**************************************************
     Configuration num.     13
==================================================
     System name
--------------------------------------------------
     H Mg O                                  
==================================================
     The number of atom types
--------------------------------------------------
       3
==================================================
     The number of atoms
--------------------------------------------------
         66
**************************************************
     Atom types and atom numbers
--------------------------------------------------
     H      12
     Mg     24
     O      30
==================================================
     Primitive lattice vectors (ang.)
--------------------------------------------------
   5.92200000000000       0.000000000000000E+000  0.000000000000000E+000
  0.000000000000000E+000   8.88300000000000       0.000000000000000E+000
  0.000000000000000E+000  0.000000000000000E+000   20.0000000000000     
==================================================
     Atomic positions (ang.)
--------------------------------------------------
   2.86448288678697        1.72201652755571        8.68166741303279     
  0.442937328935365       0.781565612289961        8.84229401952057     
   1.06132014013480        7.32835279786768        7.35110517053879     
   2.93942544899972        8.28227866890410        9.01751382114384     
   3.31083393607870        4.69093021950661        8.28136527380034     
  2.869179719635444E-002   4.21969458499866        8.75496966966610     
  2.038263644026434E-002   6.48483499783531        9.08773463921428     
   4.86390673208488        3.12487920809638        8.77655913762867     
   4.79674132632016       0.204169174886370        8.56165811473267     
   1.98474198303817        5.80379898912888        8.54711271212739     
   1.90733836711576        2.95844435174782        8.72993028052369     
   4.40683586859748        7.56459100729547        7.45253927256507     
   4.46127005896517        4.37292663726002        4.09617290220867     
  0.000000000000000E+000   5.92202999996368        2.09389999999999     
   4.44291710475058        1.39826606373404        4.15324480333265     
   1.48050000000000        7.40255899970158       1.000000000317414E-004
   1.43069415429543        7.48580505071668        4.27488695309120     
   4.51459530266446        7.49410480070690        4.17667368207969     
   2.96100000000000        5.92202999996368        2.09389999999999     
   4.44150000000000        7.40255899970158       1.000000000317414E-004
   4.44150000000000        4.44150000000000       1.000000000317414E-004
   2.97511271657149        5.89519528976146        6.30296936581892     
  0.000000000000000E+000   2.96097000003632        2.09389999999999     
   2.96100000000000        2.96097000003632        2.09389999999999     
   1.48050000000000        4.44150000000000       1.000000000317414E-004
   5.90073885064996       0.279903059267172        6.40835133437859     
   5.91813623409844        5.80399484638007        6.36048168937787     
   1.46968994225880        4.34201940397386        4.24377090514393     
   2.99530679576637       0.177447119098127        6.45148552136597     
   1.48050000000000        1.48052999996368       1.000000000317414E-004
   2.96100000000000       0.000000000000000E+000   2.09389999999999     
   1.59285606417087        1.38818867642102        4.22482857052616     
   2.95662226127036        3.03813253328565        6.38998111382674     
   5.82535056826840        2.86133644936133        6.28475957372176     
   4.44150000000000        1.48052999996368       1.000000000317414E-004
  0.000000000000000E+000  0.000000000000000E+000   2.09389999999999     
  0.000000000000000E+000   2.96097000003632       1.000000000317414E-004
   1.50859692936580        4.44941141024163        6.18047339575626     
  0.000000000000000E+000   5.92202999996368       1.000000000317414E-004
   5.82835558302559       5.244931384860639E-002   8.45115267855038     
   4.45184514278951        1.44007661136506        6.18943917523126     
  2.877441289512534E-002  1.492812743464845E-003   4.29339717609077     
   4.50405002504862        7.45865967840628        6.47321963386870     
   2.96100000000000        5.92202999996368       1.000000000317414E-004
   1.48050000000000        7.40255899970158        2.09389999999999     
   4.44150000000000        7.40255899970158        2.09389999999999     
   2.91710730272591        6.09186919917171        4.25590125462266     
  0.112039893525629        2.81151072230097        4.07208178665600     
   4.44150000000000        4.44150000000000        2.09389999999999     
   4.50474649505682        4.37228297196877        6.17115714188539     
   1.43752674276726        7.40020230821002        6.44962359797098     
   2.97150477750849        5.60559243736286        8.20493851440471     
  2.541147911676517E-002   5.82069330411771        4.22295715344022     
   5.82727052528616        3.21098348303116        8.67533795252373     
   4.44150000000000        1.48052999996368        2.09389999999999     
   3.05271040625144        2.85671024113705        4.19066943956931     
   1.48050000000000        4.44150000000000        2.09389999999999     
  0.464735797857678        5.82026892386299        8.53348192641041     
   3.23335873779968       9.979305287768221E-002   8.40415782723313     
   2.96100000000000        2.96097000003632       1.000000000317414E-004
  0.000000000000000E+000  0.000000000000000E+000  1.000000000317414E-004
   1.48050000000000        1.48052999996368        2.09389999999999     
   2.96100000000000       0.000000000000000E+000  1.000000000317414E-004
   1.44018358022286        1.56408912136464        6.32948007729414     
   2.87646652489813        2.75331541326351        8.66336339001749     
   2.91342677999692        8.88091040606503        4.21899116026859     
==================================================
     Total energy (eV)
--------------------------------------------------
  -705.464448131635     
==================================================
     Forces (eV ang.^-1)
--------------------------------------------------
  0.471241633705871       0.331466859388437       5.682271613211175E-003
 -0.604787958954253      -0.247678325985982      -9.602030882030331E-002
  0.369179678974079      -6.081369145905598E-002  0.687577525789431     
 -5.130544406467419E-002  0.258411036088504      -8.749318740200930E-002
 -0.527266483339056       0.210143805200601       0.552546870896155     
  0.318121427201549       0.158786301804998      -0.154389339211837     
 -1.720562559236307E-003 -0.109603750730258       0.187373717237822     
 -0.368689512015524      -0.335131054463561       0.288832381018962     
  0.174685559720115       0.163578468481009       0.394381955066166     
  0.127160834941279       -1.13386763926537      -0.134575228690293     
  0.305018361565425       0.105452924481415       0.149296065909765     
 -0.124287495265067      -0.272640968303875      -0.274028916315890     
  0.100958391885935       7.371138190510655E-002   1.20588460297305     
  0.351906030341390      -8.648547610903043E-002  0.196596523965353     
  0.383624404578168        1.15191179214707       0.145574780639626     
 -8.164874419309551E-003  3.089134511830899E-002  0.193681271543959     
  0.556217505097924       -1.42599066042058      -0.795122924645492     
 -0.978259673210238       -1.35125410593945      -0.143855836738351     
 -0.343268524248065       0.193535862054230       0.417964261812842     
  7.254349663910723E-003  3.206270968712927E-002  6.680425320438774E-002
 -2.058279721187025E-003 -2.645328080354229E-002  9.313985813080183E-002
 -7.001161080591085E-002 -0.849252326732746       -1.15632691962958     
  0.369991863722777      -0.309693382382572      -0.144545676330563     
 -0.231373417924690      -0.214292004620076       7.728149595116952E-002
  5.292834851560465E-003 -2.690645722269208E-002  0.224024107324382     
  0.913714442561847       -1.40859003107120      -0.227406232461288     
  0.212478755390054       -1.33285771201615       0.160156290169033     
  0.236376316856653       0.250882684591946      -0.647159822452458     
 -0.952231701410664       4.462854366479824E-002 -0.280428757651425     
  7.777143572173556E-003 -1.009560781835004E-002  0.261380244866516     
 -0.279734780970063      -3.795098754803043E-002 -0.325211261047051     
  -1.12612901362319        1.79362531395375      -0.174630860925942     
 -0.223232410097553      -0.363118174288590      -0.552870345416801     
   1.03565522550165        1.61660941289839      -1.783643702994131E-002
 -1.944457211584478E-003 -1.057953126551876E-002  0.153877948109232     
  0.347640276016043       0.221798648385256      -0.369544307219900     
 -4.791468969321022E-002  2.609864114331502E-002 -0.628807192540660     
 -7.999549714329071E-002 -0.350717796771285       0.602015521364249     
 -5.155666840264693E-002  1.943492845833602E-003 -0.593529424866140     
  0.113072618013331       0.135532918157626       0.421019399131188     
 -0.902084539366470        1.07337998483316       0.477883421983268     
 -0.364389135101803      -0.599406500486135      -0.292418716015516     
 -8.723269793626511E-002 -0.366233518028559       4.552255508273464E-002
  5.595415135347512E-002  2.134796076150986E-002 -0.585847097146906     
 -0.225510280799840       0.200252399579786       0.208933864321835     
  0.209975083413049       0.216361767666169       0.335791323991932     
  0.803142121253835      -0.633632609362682      -3.462619817294956E-002
 -0.889588794692457       0.733119737416660       0.939184710165503     
 -0.117718243442273       0.127142193842760      -0.131215412325181     
 -0.687226431525686       0.423996492847499       0.444240970193637     
  0.358940378709371       0.653718549292146      -0.541705319923796     
  0.359497240817449        1.18409211255687        1.39687929254649     
 -0.568883249411625        1.61811245959327      -5.162935618460942E-002
  0.218680822217365       0.210169427680843      -0.186153089256696     
 -2.478747817437921E-002 -0.503786152147785      -0.124772337900484     
 -0.526385140150632       0.937411151473368      -0.307602625636699     
  0.238743241220986       8.200095349039914E-002  8.452314235093586E-002
 -0.107169986557073       0.370287574138769      -0.384614167732276     
  0.279217321043719      -0.100040160039500       0.900287406069635     
  5.177005235775675E-002  2.220239006337312E-002 -0.628966844305216     
 -4.339396145054104E-002 -3.073986786566862E-002 -0.630922974375555     
  0.247952314442119      -0.494411031445448      -0.186384597212294     
  4.995239909972761E-002 -5.656634130240518E-002 -0.637435835672614     
  0.865070825805192      -0.541806630327388      -8.036755034462043E-002
 -0.641339350410782      -0.609538591644633      -0.209261921872967     
   1.10600261921651      -0.775770588671739       0.506489270235485     
==================================================
     Stress (kbar)
--------------------------------------------------
     XX YY ZZ
--------------------------------------------------
  -36.4011791414024       -31.5973993500504       -18.5478049448361     
--------------------------------------------------
     XY YZ ZX
--------------------------------------------------
 -0.508766580967540       -1.80568375107129        1.07648650841439     
==================================================
     Charges (e)
--------------------------------------------------
  0.000000000000000E+000
  0.000000000000000E+000
  0.000000000000000E+000
  0.000000000000000E+000
  0.000000000000000E+000
  0.000000000000000E+000
  0.000000000000000E+000
  0.000000000000000E+000
  0.000000000000000E+000
  0.000000000000000E+000
  0.000000000000000E+000
  0.000000000000000E+000
  0.000000000000000E+000
  0.000000000000000E+000
  0.000000000000000E+000
  0.000000000000000E+000
  0.000000000000000E+000
  0.000000000000000E+000
  0.000000000000000E+000
  0.000000000000000E+000
  0.000000000000000E+000
  0.000000000000000E+000
  0.000000000000000E+000
  0.000000000000000E+000
  0.000000000000000E+000
  0.000000000000000E+000
  0.000000000000000E+000
  0.000000000000000E+000
  0.000000000000000E+000
  0.000000000000000E+000
  0.000000000000000E+000
  0.000000000000000E+000
  0.000000000000000E+000
  0.000000000000000E+000
  0.000000000000000E+000
  0.000000000000000E+000
  0.000000000000000E+000
  0.000000000000000E+000
  0.000000000000000E+000
  0.000000000000000E+000
  0.000000000000000E+000
  0.000000000000000E+000
  0.000000000000000E+000
  0.000000000000000E+000
  0.000000000000000E+000
  0.000000000000000E+000
  0.000000000000000E+000
  0.000000000000000E+000
  0.000000000000000E+000
  0.000000000000000E+000
  0.000000000000000E+000
  0.000000000000000E+000
  0.000000000000000E+000
  0.000000000000000E+000
  0.000000000000000E+000
  0.000000000000000E+000
  0.000000000000000E+000
  0.000000000000000E+000
  0.000000000000000E+000
  0.000000000000000E+000
  0.000000000000000E+000
  0.000000000000000E+000
  0.000000000000000E+000
  0.000000000000000E+000
  0.000000000000000E+000
  0.000000000000000E+000
**************************************************
     Configuration num.     14
==================================================
     System name
--------------------------------------------------
     H Mg O                                  
==================================================
     The number of atom types
--------------------------------------------------
       3
==================================================
     The number of atoms
--------------------------------------------------
         66
**************************************************
     Atom types and atom numbers
--------------------------------------------------
     H      12
     Mg     24
     O      30
==================================================
     Primitive lattice vectors (ang.)
--------------------------------------------------
   5.92200000000000       0.000000000000000E+000  0.000000000000000E+000
  0.000000000000000E+000   8.88300000000000       0.000000000000000E+000
  0.000000000000000E+000  0.000000000000000E+000   20.0000000000000     
==================================================
     Atomic positions (ang.)
--------------------------------------------------
   3.07952276784845        1.86204114885158        8.49518893453908     
  0.496431570258565       0.593963609543492        9.03190082415787     
  0.919349022328110        7.40695862881669        7.31627567674642     
   2.86141397299476        8.28311393242817        9.01413757388091     
   3.41525701355811        4.63975962905518        8.11628623182417     
  0.162375466986942        4.19713061919278        8.77471845230740     
  0.404470058791573        6.56557057092200        9.18479001202647     
   4.85075541177187        3.19014324190255        8.85237296344882     
   4.82881588987876       0.223887217792523        8.71804632085776     
   1.88654744821153        5.46043289850255        8.30589926257862     
   1.86077222562101        2.82195799181702        8.96687820057016     
   4.39146286985133        7.47777166420916        7.46761537319707     
   4.46909576030204        4.36377845348843        4.10656239370724     
  0.000000000000000E+000   5.92202999996368        2.09389999999999     
   4.46005152295245        1.39458952355913        4.14801590305341     
   1.48050000000000        7.40255899970158       1.000000000317414E-004
   1.44423507779325        7.46715361975488        4.28181054037149     
   4.50437327188917        7.46799770037982        4.17304754257433     
   2.96100000000000        5.92202999996368        2.09389999999999     
   4.44150000000000        7.40255899970158       1.000000000317414E-004
   4.44150000000000        4.44150000000000       1.000000000317414E-004
   2.98931623918329        5.91442004808572        6.22977376089244     
  0.000000000000000E+000   2.96097000003632        2.09389999999999     
   2.96100000000000        2.96097000003632        2.09389999999999     
   1.48050000000000        4.44150000000000       1.000000000317414E-004
   5.92089418041319       0.275864119203610        6.45490540845175     
  3.329143510036776E-003   5.77090527792411        6.34980894045101     
   1.47773234793992        4.33048565281841        4.23494183701290     
   2.97496087188183       0.196367473033172        6.48366942605212     
   1.48050000000000        1.48052999996368       1.000000000317414E-004
   2.96100000000000       0.000000000000000E+000   2.09389999999999     
   1.59669152991258        1.39571007529613        4.23291712939570     
   2.95053939363889        3.04148624606098        6.39661131496796     
   5.82415247119929        2.88967613184062        6.26049401473393     
   4.44150000000000        1.48052999996368       1.000000000317414E-004
  0.000000000000000E+000  0.000000000000000E+000   2.09389999999999     
  0.000000000000000E+000   2.96097000003632       1.000000000317414E-004
   1.50069204344342        4.43073761404994        6.19572784682258     
  0.000000000000000E+000   5.92202999996368       1.000000000317414E-004
   5.79183148475014       4.307299850824725E-002   8.47250855667823     
   4.37891755309089        1.49615985408484        6.21654217366060     
  1.996057862043973E-002   8.83034477140512        4.30222839376348     
   4.50079076849161        7.44552725990738        6.46982124815279     
   2.96100000000000        5.92202999996368       1.000000000317414E-004
   1.48050000000000        7.40255899970158        2.09389999999999     
   4.44150000000000        7.40255899970158        2.09389999999999     
   2.95941963158255        6.09592729723365        4.27535893672590     
  0.105548253372793        2.82340677726400        4.11097320607214     
   4.44150000000000        4.44150000000000        2.09389999999999     
   4.48683299450942        4.37983363908637        6.17783746811013     
   1.39909666936736        7.39076501551031        6.46495916471884     
   3.00013108451287        5.54197909903385        8.18998857726790     
   5.91729296666829        5.88595215682283        4.22203608415968     
   5.79731168066867        3.23270452795611        8.73043975552330     
   4.44150000000000        1.48052999996368        2.09389999999999     
   3.03677257677544        2.89177085860646        4.19369316713036     
   1.48050000000000        4.44150000000000        2.09389999999999     
  0.500691720058407        5.82255513936301        8.53567505099848     
   3.21968229205914       9.123124339294135E-002   8.43471779028755     
   2.96100000000000        2.96097000003632       1.000000000317414E-004
  0.000000000000000E+000  0.000000000000000E+000  1.000000000317414E-004
   1.48050000000000        1.48052999996368        2.09389999999999     
   2.96100000000000       0.000000000000000E+000  1.000000000317414E-004
   1.50790568269028        1.57246365181586        6.37735607375151     
   2.80389074255245        2.77827124939829        8.68551151361506     
   2.95537005845780        8.87658305769427        4.25192944172872     
==================================================
     Total energy (eV)
--------------------------------------------------
  -705.319813109840     
==================================================
     Forces (eV ang.^-1)
--------------------------------------------------
 -0.541508987455829       -1.39689803875816       0.608610318564374     
 -0.914459344946860      -0.564600043625122      -0.789113076962205     
  0.638851372400712      -0.396394463451399       0.843690740198876     
 -1.650905460432504E-002  4.262388216378252E-002  7.266281911476513E-002
 -0.516382775467073       0.911526217874382       0.504675109827460     
 -0.525149722516479       0.490971347978009       9.047693946650538E-002
  4.373113162245322E-003 -0.860983913121677      -0.448195518967246     
  -1.01747736688410       0.172228426995930       0.487253910339339     
 -0.781369304199371      -7.407723922288278E-002  8.463874112680406E-002
   1.17025202715503       0.512242350400255       0.491537863561880     
  0.219336523135078      -0.346269853956198      -0.245809619299929     
 -0.111096818500121      -0.156965434181434      -0.717311699838982     
  4.177231121798374E-002  0.258442042467468        1.13127672994476     
  0.286100312325214       2.395243671769592E-002  0.227969586359921     
  0.120290920123364        1.01576538364841       0.565568500810789     
 -4.854886227422011E-003  2.672147339409272E-002  0.188978063278785     
  0.362733601814707       -1.07802038703694      -0.677347376670069     
 -0.688698317695004       -1.01587252604727       7.070107001854431E-002
 -0.264346261625030       0.232688893488162       0.385152172542952     
  4.615070517622601E-003  2.699415815622833E-002  9.150774376717863E-002
 -7.073903549516053E-004 -9.019677919212895E-003  7.532400651817707E-002
 -0.124453461474719      -0.945802537715139       0.512174219915433     
  0.345732173739219      -0.304342936816011      -7.263758679346795E-002
 -0.190311814787905      -0.185983185217959       9.591721107055885E-002
  3.942508175150949E-003 -8.721902174869791E-003  0.177491584682648     
  2.878354853429878E-002 -0.492266511105907      -0.522465629804946     
  6.639359146164114E-002 -0.804095629128500       0.411654963211644     
  0.165933141296898       0.463227863018102      -0.374848920218302     
 -0.525715566413098      -0.342020642748177      -5.624221492607823E-002
  7.846443197519279E-003 -2.326807969794966E-002  0.216874339790673     
 -0.230007597779862      -0.106361091262466      -0.200342460799318     
 -0.866978261727690        1.32465768673743       3.959900780015879E-002
 -0.302822694038920      -0.201229945487652      -0.406725432586777     
   1.06134440831638        1.07966961109315       0.403223190072460     
 -1.974011157136517E-003 -2.245685210425072E-002  0.121874270594595     
  0.326232796777355       6.635056802902833E-002 -0.247658745268754     
 -3.842332837115502E-002  2.245390468813926E-002 -0.589811790850365     
 -0.250380605415603      -8.177064767774894E-002  3.486783051091395E-002
 -3.991329252932082E-002 -1.554198089342474E-002 -0.585575421161159     
   1.63580439838091       0.495236765586226        1.15277482679575     
  0.762783305031107       0.444134325820533       0.374810449776071     
 -0.110142518226056       0.408913316693031      -0.268570728492699     
 -0.111308022846621      -0.202721315380038       0.611666949864652     
  4.488956495262222E-002 -5.151603655213633E-003 -0.573978905670004     
 -0.111605405037383       0.164801459592554       0.216204655668862     
  0.129048160128423       0.199857862388769       0.169394785893295     
  0.186169153168937      -0.731374500717982      -0.652568452205822     
 -0.837928790657364       0.546248872497774       0.449759470870767     
 -6.318110526532844E-002  8.180612365206215E-002 -6.038286551014101E-002
 -0.385563489260876       0.342507777243715       0.124835652432128     
  0.484435323816422       0.828594376040038      -0.883024453976511     
 -0.655801800870449      -0.189617543540954       0.632811853348632     
 -5.159375636100591E-002  0.628906678699703      -0.111004572227156     
   1.52403315446179      -0.521254560486945      -0.491014293203830     
  2.397857564366938E-002 -0.413905359346080      -6.269820767824005E-002
 -0.369061961273367       0.571556991275588      -0.576665735366868     
  0.176885230933073       8.933374776572300E-002  0.184104875997649     
 -0.172634336976106       0.333262577268151      -0.203023715246593     
  0.378127093189256      -1.060502726792424E-002  0.527592190378656     
  4.326712681760086E-002  1.898981195743947E-002 -0.595469553314609     
 -3.607046729756537E-002 -8.708366887032672E-003 -0.614814894490118     
  0.200779394254129      -0.436111605875181      -4.267033519377025E-002
  4.277112984321037E-002 -2.623532492117469E-002 -0.622781133680039     
 -0.549319479864027      -0.632199791463879      -0.611737337491745     
  0.512253592363985        1.35188755570487      -0.185654603680345     
  0.412196116278738      -0.568053861007104       9.910056165763212E-002
==================================================
     Stress (kbar)
--------------------------------------------------
     XX YY ZZ
--------------------------------------------------
  -38.4467359394831       -29.2809749032441       -23.9513095327153     
--------------------------------------------------
     XY YZ ZX
--------------------------------------------------
  0.258431674798885       -3.74434494724261        1.90405737717333     
==================================================
     Charges (e)
--------------------------------------------------
  0.000000000000000E+000
  0.000000000000000E+000
  0.000000000000000E+000
  0.000000000000000E+000
  0.000000000000000E+000
  0.000000000000000E+000
  0.000000000000000E+000
  0.000000000000000E+000
  0.000000000000000E+000
  0.000000000000000E+000
  0.000000000000000E+000
  0.000000000000000E+000
  0.000000000000000E+000
  0.000000000000000E+000
  0.000000000000000E+000
  0.000000000000000E+000
  0.000000000000000E+000
  0.000000000000000E+000
  0.000000000000000E+000
  0.000000000000000E+000
  0.000000000000000E+000
  0.000000000000000E+000
  0.000000000000000E+000
  0.000000000000000E+000
  0.000000000000000E+000
  0.000000000000000E+000
  0.000000000000000E+000
  0.000000000000000E+000
  0.000000000000000E+000
  0.000000000000000E+000
  0.000000000000000E+000
  0.000000000000000E+000
  0.000000000000000E+000
  0.000000000000000E+000
  0.000000000000000E+000
  0.000000000000000E+000
  0.000000000000000E+000
  0.000000000000000E+000
  0.000000000000000E+000
  0.000000000000000E+000
  0.000000000000000E+000
  0.000000000000000E+000
  0.000000000000000E+000
  0.000000000000000E+000
  0.000000000000000E+000
  0.000000000000000E+000
  0.000000000000000E+000
  0.000000000000000E+000
  0.000000000000000E+000
  0.000000000000000E+000
  0.000000000000000E+000
  0.000000000000000E+000
  0.000000000000000E+000
  0.000000000000000E+000
  0.000000000000000E+000
  0.000000000000000E+000
  0.000000000000000E+000
  0.000000000000000E+000
  0.000000000000000E+000
  0.000000000000000E+000
  0.000000000000000E+000
  0.000000000000000E+000
  0.000000000000000E+000
  0.000000000000000E+000
  0.000000000000000E+000
  0.000000000000000E+000
**************************************************
     Configuration num.     15
==================================================
     System name
--------------------------------------------------
     H Mg O                                  
==================================================
     The number of atom types
--------------------------------------------------
       3
==================================================
     The number of atoms
--------------------------------------------------
         66
**************************************************
     Atom types and atom numbers
--------------------------------------------------
     H      12
     Mg     24
     O      30
==================================================
     Primitive lattice vectors (ang.)
--------------------------------------------------
   5.92200000000000       0.000000000000000E+000  0.000000000000000E+000
  0.000000000000000E+000   8.88300000000000       0.000000000000000E+000
  0.000000000000000E+000  0.000000000000000E+000   20.0000000000000     
==================================================
     Atomic positions (ang.)
--------------------------------------------------
   3.06332475245309        1.84325950094125        8.46978566411975     
  0.485755531713455       0.532381871440489        9.06590771174827     
  0.958937597075979        7.44076626257064        7.33729108899167     
   2.81507628046741        8.26832836693781        9.01165594129115     
   3.42294554827316        4.69571273300057        8.11807764070801     
  0.157476045459050        4.18368887088358        8.76233608581440     
  0.504961697041824        6.56472448681492        9.18696707816000     
   4.83164018971179        3.16884638971513        8.88442562107768     
   4.80395809898739       0.186564011787542        8.76070027143469     
   1.87172999021030        5.43860698086902        8.25777126931179     
   1.84608632871247        2.76819036536409        9.01034580560012     
   4.37064538873400        7.44791435355875        7.46752990346755     
   4.47067727897446        4.36316725574479        4.11391795527531     
  0.000000000000000E+000   5.92202999996368        2.09389999999999     
   4.46481533290213        1.39852674806773        4.14934235509740     
   1.48050000000000        7.40255899970158       1.000000000317414E-004
   1.45029026537064        7.45791673369988        4.27879954583873     
   4.49834385682479        7.45626624721600        4.17170915763604     
   2.96100000000000        5.92202999996368        2.09389999999999     
   4.44150000000000        7.40255899970158       1.000000000317414E-004
   4.44150000000000        4.44150000000000       1.000000000317414E-004
   2.99139819832467        5.91469454631122        6.20997256387049     
  0.000000000000000E+000   2.96097000003632        2.09389999999999     
   2.96100000000000        2.96097000003632        2.09389999999999     
   1.48050000000000        4.44150000000000       1.000000000317414E-004
  3.869261828670785E-003  0.271044000348563        6.46282704473007     
  5.164047266609148E-003   5.75810208666309        6.34711143005970     
   1.48051813982509        4.33071799570681        4.23047226237505     
   2.96706107833016       0.201014617322486        6.48911423677119     
   1.48050000000000        1.48052999996368       1.000000000317414E-004
   2.96100000000000       0.000000000000000E+000   2.09389999999999     
   1.59230700614526        1.40320188232046        4.23408344192976     
   2.94863552502104        3.03920291241040        6.39545473501282     
   5.82939312715696        2.90142508562497        6.25481086503123     
   4.44150000000000        1.48052999996368       1.000000000317414E-004
  0.000000000000000E+000  0.000000000000000E+000   2.09389999999999     
  0.000000000000000E+000   2.96097000003632       1.000000000317414E-004
   1.49684341371330        4.42550861946462        6.20062698215830     
  0.000000000000000E+000   5.92202999996368       1.000000000317414E-004
   5.78667681244517       4.279077743145718E-002   8.47861174696587     
   4.36435167705930        1.51317452628507        6.22592002465077     
  1.705386282559640E-002   8.81784150045806        4.30234581299480     
   4.50029417470959        7.43762855678713        6.46968344847540     
   2.96100000000000        5.92202999996368       1.000000000317414E-004
   1.48050000000000        7.40255899970158        2.09389999999999     
   4.44150000000000        7.40255899970158        2.09389999999999     
   2.97101663718642        6.09178544196679        4.27659863621860     
  9.779604570730066E-002   2.83315510414554        4.12430560499253     
   4.44150000000000        4.44150000000000        2.09389999999999     
   4.47748731138859        4.38465298141236        6.18376464394202     
   1.39221926383113        7.39027911633121        6.46701211085086     
   3.00814960282457        5.53197198497207        8.19231032201077     
   5.91002878237046        5.90811567348468        4.22173837431483     
   5.79617292581435        3.24141968558330        8.74146667021284     
   4.44150000000000        1.48052999996368        2.09389999999999     
   3.02812071578792        2.90613432456073        4.19089876657322     
   1.48050000000000        4.44150000000000        2.09389999999999     
  0.507488264252037        5.82041267387795        8.53123261572651     
   3.22095627584751       9.145264126605415E-002   8.44300010016707     
   2.96100000000000        2.96097000003632       1.000000000317414E-004
  0.000000000000000E+000  0.000000000000000E+000  1.000000000317414E-004
   1.48050000000000        1.48052999996368        2.09389999999999     
   2.96100000000000       0.000000000000000E+000  1.000000000317414E-004
   1.52352006566607        1.57160817456198        6.38475212949509     
   2.79097403151728        2.78449224966897        8.68700675100423     
   2.96858102495166        8.87223259835625        4.26064986731249     
==================================================
     Total energy (eV)
--------------------------------------------------
  -705.333849537550     
==================================================
     Forces (eV ang.^-1)
--------------------------------------------------
 -0.677536200537302      -0.325552892470009       0.842580653286990     
 -0.459676137516024      -8.747474844717366E-002 -0.383496978642295     
  0.458898034307276      -0.516697142445704       0.884208548704524     
  0.431020717297479       0.749653060860648      -0.479890426773358     
  0.719205573703663       -1.70150329703310       0.290321058488260     
 -0.380292611968067        1.21477775001660       0.221706570063828     
 -0.131939271532530      -0.894165821091220      -0.494542116271791     
  5.531447059747308E-002  0.338894674779250       0.313344152082941     
 -0.241062657511990      -0.149400856114295      -0.218258132610131     
   1.25480026322408       0.542517965623614       0.715126615974135     
  0.690380494819790      -0.100848496258987      -0.460459720435032     
 -1.564103015498207E-002 -0.137785934649767      -0.796118087874631     
  1.720099792350088E-002  0.308392420563446        1.05764758694699     
  0.257002498696314       5.034829060103867E-002  0.225526561875250     
  2.953700235999491E-002  0.914213372023871       0.653788436703018     
 -4.092761613414342E-003  2.396057901261606E-002  0.185635655780478     
  0.273052014625848      -0.886008960347715      -0.640388784328611     
 -0.556945135971706      -0.809465389473474       0.125747888127113     
 -0.231488865585121       0.229343610395810       0.356558794310141     
  3.784096552996811E-003  2.380304904957557E-002  0.100297527744433     
 -1.327620814374953E-004 -3.963582785604359E-003  7.475822700209650E-002
 -9.636381743848425E-002 -0.975697436409761       0.938253934019184     
  0.321604879857191      -0.287872975527674      -5.963963885284031E-002
 -0.169211589444125      -0.168017190110437       9.268421743959883E-002
  3.238824393362524E-003 -3.284528330036095E-003  0.164716102766416     
 -0.182171997408328      -0.359099065152090      -0.519720562050505     
  3.233927894587015E-002 -0.489084599634599       0.557595693000084     
  0.149998613737906       0.502202098293054      -0.297803810536695     
 -0.303892986286824      -0.417808748643153      -0.123013470713991     
  7.561564440464994E-003 -2.559590073224268E-002  0.201789119334336     
 -0.203698142948274      -0.117745884489228      -0.153841829586090     
 -0.722014798752906        1.10393172477346       8.421121795595662E-002
 -0.257412246681611      -0.105608830178385      -0.237476709267620     
  0.964959838689469       0.910434809792794       0.574793027730124     
 -1.834641766014605E-003 -2.426518256000549E-002  0.115232594198377     
  0.304656570882090       2.312803983692004E-002 -0.197430712415991     
 -3.398308015668258E-002  2.034383601292319E-002 -0.579975899826253     
 -0.255058512358081      -2.528132591811729E-002 -0.139269336401883     
 -3.489915278901480E-002 -1.873015601469951E-002 -0.584016158160573     
  0.616605265569003       0.115953244732142       0.936455093317103     
   1.05808181415179       0.256843324800923       0.281783400918992     
 -2.384342997123287E-002  0.618844979226103      -0.261714250048991     
 -0.193799413344891      -0.143352170392339       0.695508982642645     
  3.981533836657332E-002 -1.138372351156765E-002 -0.571636326992734     
 -7.700510259656346E-002  0.149355396802799       0.214993876469461     
  0.103189699034038       0.186018405290674       0.117250780986031     
 -7.548304550621099E-003 -0.759581436454137      -0.835879806801776     
 -0.772026517978791       0.474813478742437       0.285407765647753     
 -4.206479879271900E-002  7.456091553912282E-002 -2.569839676392999E-002
 -0.266379268812143       0.318922993741462      -1.315693830326279E-002
  0.649292887512272       0.844299419764251       -1.00676592640638     
  -2.09147466528627        2.44220813792019       0.551852695738723     
  9.221149182048420E-002  0.315058541163552      -0.111666937428488     
  0.281110067378776       -1.49792273384921      -0.417298360152894     
  3.715175987430612E-002 -0.378475916734182      -3.573276255347877E-002
 -0.310326426683704       0.425386236000166      -0.598659540723949     
  0.149485921276072       9.465657639565758E-002  0.206474889536799     
  3.780151279074431E-002  0.342142133834606      -0.221288261436464     
 -2.610460135376453E-002 -0.764497916928484        1.12016753262892     
  3.888866573513322E-002  1.725733106268932E-002 -0.586819321789398     
 -3.230783658123400E-002 -2.986786857582976E-003 -0.609667802433213     
  0.177137087923511      -0.406679265995785       8.361963760490450E-003
  3.870622839346035E-002 -1.747267263936357E-002 -0.617413398427965     
 -0.873613738362834      -0.629031057525432      -0.721352547076305     
  0.231455524527101       5.117064309297415E-002 -0.177078502041172     
  0.168464542405222      -0.430018255205873      -9.404742957505848E-003
==================================================
     Stress (kbar)
--------------------------------------------------
     XX YY ZZ
--------------------------------------------------
  -41.5969172558858       -26.8252129290886       -25.1758583133562     
--------------------------------------------------
     XY YZ ZX
--------------------------------------------------
 -0.971091500434280       -3.03943877185109        3.00089298006213     
==================================================
     Charges (e)
--------------------------------------------------
  0.000000000000000E+000
  0.000000000000000E+000
  0.000000000000000E+000
  0.000000000000000E+000
  0.000000000000000E+000
  0.000000000000000E+000
  0.000000000000000E+000
  0.000000000000000E+000
  0.000000000000000E+000
  0.000000000000000E+000
  0.000000000000000E+000
  0.000000000000000E+000
  0.000000000000000E+000
  0.000000000000000E+000
  0.000000000000000E+000
  0.000000000000000E+000
  0.000000000000000E+000
  0.000000000000000E+000
  0.000000000000000E+000
  0.000000000000000E+000
  0.000000000000000E+000
  0.000000000000000E+000
  0.000000000000000E+000
  0.000000000000000E+000
  0.000000000000000E+000
  0.000000000000000E+000
  0.000000000000000E+000
  0.000000000000000E+000
  0.000000000000000E+000
  0.000000000000000E+000
  0.000000000000000E+000
  0.000000000000000E+000
  0.000000000000000E+000
  0.000000000000000E+000
  0.000000000000000E+000
  0.000000000000000E+000
  0.000000000000000E+000
  0.000000000000000E+000
  0.000000000000000E+000
  0.000000000000000E+000
  0.000000000000000E+000
  0.000000000000000E+000
  0.000000000000000E+000
  0.000000000000000E+000
  0.000000000000000E+000
  0.000000000000000E+000
  0.000000000000000E+000
  0.000000000000000E+000
  0.000000000000000E+000
  0.000000000000000E+000
  0.000000000000000E+000
  0.000000000000000E+000
  0.000000000000000E+000
  0.000000000000000E+000
  0.000000000000000E+000
  0.000000000000000E+000
  0.000000000000000E+000
  0.000000000000000E+000
  0.000000000000000E+000
  0.000000000000000E+000
  0.000000000000000E+000
  0.000000000000000E+000
  0.000000000000000E+000
  0.000000000000000E+000
  0.000000000000000E+000
  0.000000000000000E+000
**************************************************
     Configuration num.     16
==================================================
     System name
--------------------------------------------------
     H Mg O                                  
==================================================
     The number of atom types
--------------------------------------------------
       3
==================================================
     The number of atoms
--------------------------------------------------
         66
**************************************************
     Atom types and atom numbers
--------------------------------------------------
     H      12
     Mg     24
     O      30
==================================================
     Primitive lattice vectors (ang.)
--------------------------------------------------
   5.92200000000000       0.000000000000000E+000  0.000000000000000E+000
  0.000000000000000E+000   8.88300000000000       0.000000000000000E+000
  0.000000000000000E+000  0.000000000000000E+000   20.0000000000000     
==================================================
     Atomic positions (ang.)
--------------------------------------------------
   2.95109584200475        1.80887105205291        8.67813177350066     
  0.414708281225933       0.448495616451805        9.17299177226736     
   1.39062634048516        7.44998331613148        7.42866980872958     
   2.68300353772277        8.32290552697957        9.01678045453723     
   3.58927046668576        4.78652487296702        8.09482381474576     
   5.88722231728251        4.34379904387907        8.79340934995811     
  0.782482933682268        6.48302946448034        9.09182261286715     
   4.88074913429268        3.13081474295749        9.17646877793630     
   4.72888273560618        8.87360128272387        8.68842957697121     
   2.06800915450007        5.46822042091503        8.33174980635147     
   1.80499360970128        2.87026336780307        9.06914595555022     
   4.25597942714101        7.33913589481629        7.43755319619958     
   4.47741391742702        4.37067954312242        4.17304339427355     
  0.000000000000000E+000   5.92202999996368        2.09389999999999     
   4.49098058907606        1.43826748254765        4.17449190183783     
   1.48050000000000        7.40255899970158       1.000000000317414E-004
   1.49173309675384        7.39173472595765        4.24143161211119     
   4.45484488773911        7.37652033296574        4.16398650130798     
   2.96100000000000        5.92202999996368        2.09389999999999     
   4.44150000000000        7.40255899970158       1.000000000317414E-004
   4.44150000000000        4.44150000000000       1.000000000317414E-004
   2.99257317093937        5.88906545913180        6.12050548251969     
  0.000000000000000E+000   2.96097000003632        2.09389999999999     
   2.96100000000000        2.96097000003632        2.09389999999999     
   1.48050000000000        4.44150000000000       1.000000000317414E-004
  2.537106510103243E-002  0.233717568728583        6.49290110653242     
  1.838148640023892E-002   5.67985541015291        6.34201573111309     
   1.49829191914205        4.34692619969823        4.19726487099141     
   2.91672813415937       0.220843016178949        6.50962583734592     
   1.48050000000000        1.48052999996368       1.000000000317414E-004
   2.96100000000000       0.000000000000000E+000   2.09389999999999     
   1.54673257890721        1.46267352839997        4.23869374322821     
   2.93495538353603        3.02342118531220        6.38542822747290     
   5.88202870912011        2.98243361112711        6.22901486022476     
   4.44150000000000        1.48052999996368       1.000000000317414E-004
  0.000000000000000E+000  0.000000000000000E+000   2.09389999999999     
  0.000000000000000E+000   2.96097000003632       1.000000000317414E-004
   1.46214045879654        4.39376492602221        6.21789089368988     
  0.000000000000000E+000   5.92202999996368       1.000000000317414E-004
   5.74398832132946       2.965891592036336E-002   8.52432351504590     
   4.32961237695962        1.60815848002079        6.28797933335175     
  3.389308822572924E-003   8.77304640508719        4.29905200976466     
   4.49770051195776        7.38074529743299        6.47872800800726     
   2.96100000000000        5.92202999996368       1.000000000317414E-004
   1.48050000000000        7.40255899970158        2.09389999999999     
   4.44150000000000        7.40255899970158        2.09389999999999     
   3.02566964537793        6.04340193955369        4.25062511517604     
  2.829365714229025E-002   2.91067642588699        4.20481010322153     
   4.44150000000000        4.44150000000000        2.09389999999999     
   4.41598307150172        4.42163255331055        6.22631290078905     
   1.37050257422430        7.40860962733719        6.46347626603385     
   3.04005142428466        5.53299688551787        8.21367638912256     
   5.88519817814583        6.03535957812550        4.21986250347709     
   5.79305482454761        3.27276461682804        8.79141735335544     
   4.44150000000000        1.48052999996368        2.09389999999999     
   2.96525896778514        3.00120410696193        4.15605606153454     
   1.48050000000000        4.44150000000000        2.09389999999999     
  0.540794599321549        5.78317273571473        8.46966638811183     
   3.24328353282519       8.338815360957827E-002   8.50222153342594     
   2.96100000000000        2.96097000003632       1.000000000317414E-004
  0.000000000000000E+000  0.000000000000000E+000  1.000000000317414E-004
   1.48050000000000        1.48052999996368        2.09389999999999     
   2.96100000000000       0.000000000000000E+000  1.000000000317414E-004
   1.57194840466669        1.54721280038251        6.39625822151154     
   2.73277554859544        2.77644204798420        8.68126426223244     
   3.03853171898281        8.84068093321139        4.30507320986815     
==================================================
     Total energy (eV)
--------------------------------------------------
  -705.180357471894     
==================================================
     Forces (eV ang.^-1)
--------------------------------------------------
 -0.231530044575423      -0.480954620954526       0.203288565385635     
 -0.705733668706780       0.223514560232470       1.721935969804512E-002
 -0.189707343802781      -0.581023284652540       0.624635784469531     
  0.859928095779733       0.693997172622374      -0.310098273494464     
  0.689926458400178       -1.98849797120761       0.110391476249119     
  0.442612516055702       -1.10854130036914       0.134722529926065     
 -0.705677112619099       8.586691551428409E-002  0.397609186884289     
  0.786696117632618      -5.515650579307473E-002 -0.431802277530869     
 -0.519069109170399       0.457985142388966       0.707125788496552     
  -1.63759832389967       -1.04013989934021       0.399102454920532     
  0.827964408195427      -9.142693589999891E-002 -0.669047183666055     
  0.263494736000509      -0.122687713050598      -0.161452910476764     
 -0.238138199107188       0.476888343737585       0.265408748463675     
  6.763072556696249E-002  0.159878021229104       0.138128448414044     
 -0.488415181130812       6.685804706822743E-002  0.960763220835301     
  1.446383809303608E-003  7.965848244310885E-003  0.156932649123692     
 -0.219523132969078       0.479755112498272      -0.370176805464161     
  0.277274395194520       0.930432049797444       0.308100576352943     
 -1.780747670878098E-002  0.136201142759940       8.001765500941589E-002
  4.388045609387242E-004  9.094701700285850E-003  0.149034297317334     
  3.290939033504666E-003  1.830891659304791E-002  9.381163698905261E-002
 -0.155868445633328      -0.787447749792460        2.40176853331408     
  0.114470425952735      -0.150689896063056      -5.220953833203214E-002
 -2.040410409726537E-002 -6.114797740423684E-002  9.610154124313555E-003
 -1.969751744509897E-003  1.946550315489753E-002  0.101767972021142     
 -0.700590316295641      -0.174718156657502      -0.209822443379177     
 -0.114463280077323        1.31873664843710        1.26545053958913     
 -0.101353943066244       0.659457053833652      -1.811187710927208E-002
   1.11019115306674      -0.468822671919814      -0.153094386217398     
  4.522737736316536E-003 -2.916035331902196E-002  0.126602163299839     
 -2.361470485585035E-002 -0.122210305120699       0.138053950415419     
 -2.266371952735736E-002 -0.127691827396318       0.302285362370338     
 -6.582371178784449E-002 -2.687481809269057E-002  0.580666477398994     
  0.101873791287958      -0.345247147596352        1.67668157695271     
 -9.091740321470988E-004 -2.609249478234381E-002  0.100598093011851     
  0.138464018160966      -0.164313660770608       0.149251452908740     
 -3.974211508637183E-003  7.889593298164790E-003 -0.548063334503828     
  0.259480048956039       0.184102747175167      -0.943018072162087     
 -2.857164550696052E-003 -2.517940467585640E-002 -0.584391273825418     
   1.28446265699628      -0.496772043294945      -0.349192142441164     
   1.76675304616483      -0.744003873137749      -0.426755294445238     
  0.383385577835555        1.31058852965631      -0.268826286587066     
 -0.506717803751099       9.060399847629250E-002  4.300404811783524E-002
  6.391387277122525E-003 -3.539685515833077E-002 -0.570058434502441     
  0.105459600745805       3.996462824572160E-002  0.171084363105074     
 -3.245867813398755E-002  7.804183599459071E-002 -0.158043424484949     
 -0.939436036468939      -0.996611677670077       -1.35794167063128     
 -0.108740151483155       6.739536654493250E-002 -0.795867532091020     
  0.102524509236950       6.742756444272273E-002  0.154832457147056     
  0.295644667086262       0.129995260560293      -0.445063120764658     
   1.05487939596674       0.585551072160857       -1.12630569460487     
   1.00642966640702        3.57042521586785       8.078506387979914E-002
  0.778996589033326       -1.61564430048273       2.032936370511877E-002
 -0.790307162988721        1.31574187831566       0.256449057831735     
  9.696267579223777E-002 -0.161559240968307       0.140021742291791     
  0.176312409905046      -0.544525134663782      -0.329939983451001     
 -4.564936975698451E-002  0.149672058510970       0.251832979228081     
 -0.158751616941624      -0.336105943576862      -0.333543574399465     
 -0.836179421725147      -0.961867635424187       0.649344125524778     
  8.989296823223459E-003  8.977601052321846E-003 -0.557539807203674     
 -7.109939274729699E-003  1.855642064975884E-002 -0.589512851097047     
  2.726674975799218E-002 -0.207472304621018       0.276645339957350     
  1.088251653498517E-002  2.176296298630760E-002 -0.592573292037781     
  -2.14126684478363      -3.307736572359159E-002  -1.18634752004008     
 -0.368251213602710       0.472382847752016       0.473560326859136     
 -0.886412361074188       0.236884478161075      -0.483459031958969     
==================================================
     Stress (kbar)
--------------------------------------------------
     XX YY ZZ
--------------------------------------------------
  -35.3747516189598       -27.8038907805184       -25.2614392496799     
--------------------------------------------------
     XY YZ ZX
--------------------------------------------------
  -3.54472228376339      -0.629158025614196       0.604159495507191     
==================================================
     Charges (e)
--------------------------------------------------
  0.000000000000000E+000
  0.000000000000000E+000
  0.000000000000000E+000
  0.000000000000000E+000
  0.000000000000000E+000
  0.000000000000000E+000
  0.000000000000000E+000
  0.000000000000000E+000
  0.000000000000000E+000
  0.000000000000000E+000
  0.000000000000000E+000
  0.000000000000000E+000
  0.000000000000000E+000
  0.000000000000000E+000
  0.000000000000000E+000
  0.000000000000000E+000
  0.000000000000000E+000
  0.000000000000000E+000
  0.000000000000000E+000
  0.000000000000000E+000
  0.000000000000000E+000
  0.000000000000000E+000
  0.000000000000000E+000
  0.000000000000000E+000
  0.000000000000000E+000
  0.000000000000000E+000
  0.000000000000000E+000
  0.000000000000000E+000
  0.000000000000000E+000
  0.000000000000000E+000
  0.000000000000000E+000
  0.000000000000000E+000
  0.000000000000000E+000
  0.000000000000000E+000
  0.000000000000000E+000
  0.000000000000000E+000
  0.000000000000000E+000
  0.000000000000000E+000
  0.000000000000000E+000
  0.000000000000000E+000
  0.000000000000000E+000
  0.000000000000000E+000
  0.000000000000000E+000
  0.000000000000000E+000
  0.000000000000000E+000
  0.000000000000000E+000
  0.000000000000000E+000
  0.000000000000000E+000
  0.000000000000000E+000
  0.000000000000000E+000
  0.000000000000000E+000
  0.000000000000000E+000
  0.000000000000000E+000
  0.000000000000000E+000
  0.000000000000000E+000
  0.000000000000000E+000
  0.000000000000000E+000
  0.000000000000000E+000
  0.000000000000000E+000
  0.000000000000000E+000
  0.000000000000000E+000
  0.000000000000000E+000
  0.000000000000000E+000
  0.000000000000000E+000
  0.000000000000000E+000
  0.000000000000000E+000
**************************************************
     Configuration num.     17
==================================================
     System name
--------------------------------------------------
     H Mg O                                  
==================================================
     The number of atom types
--------------------------------------------------
       3
==================================================
     The number of atoms
--------------------------------------------------
         66
**************************************************
     Atom types and atom numbers
--------------------------------------------------
     H      12
     Mg     24
     O      30
==================================================
     Primitive lattice vectors (ang.)
--------------------------------------------------
   5.92200000000000       0.000000000000000E+000  0.000000000000000E+000
  0.000000000000000E+000   8.88300000000000       0.000000000000000E+000
  0.000000000000000E+000  0.000000000000000E+000   20.0000000000000     
==================================================
     Atomic positions (ang.)
--------------------------------------------------
   2.96219670539226        1.81745574006187        8.79881720785590     
  0.338693634206240       0.508875328844370        9.16402748103050     
   1.53493675101863        7.38689668106972        7.45196211902230     
   2.66984806257851        8.34835648464634        9.05711876311915     
   3.66309185360959        4.80578514812958        8.02768604560450     
   5.88431799725362        4.30082561303132        8.83164298979246     
  0.711340708087140        6.48057661008236        9.05819735862896     
   4.91611055026615        3.10435484684208        9.27846848223181     
   4.71549826098401        8.86972942275225        8.66623051358119     
   1.96082778369825        5.40180360770494        8.41631351230562     
   1.83947410257316        3.03825144628322        9.01545320396877     
   4.24712647767848        7.30208982307807        7.40478215483226     
   4.47808259982520        4.37752108924606        4.19540646613765     
  0.000000000000000E+000   5.92202999996368        2.09389999999999     
   4.49775148235210        1.45439118053486        4.18933231616070     
   1.48050000000000        7.40255899970158       1.000000000317414E-004
   1.50579623262339        7.36939401792990        4.22311780278685     
   4.44027357538254        7.35124755912299        4.16147174827963     
   2.96100000000000        5.92202999996368        2.09389999999999     
   4.44150000000000        7.40255899970158       1.000000000317414E-004
   4.44150000000000        4.44150000000000       1.000000000317414E-004
   2.98909577600826        5.87151929291490        6.10375637810027     
  0.000000000000000E+000   2.96097000003632        2.09389999999999     
   2.96100000000000        2.96097000003632        2.09389999999999     
   1.48050000000000        4.44150000000000       1.000000000317414E-004
  2.958689213968188E-002  0.218635511504640        6.49877577879690     
  2.405942429569972E-002   5.65806990806243        6.34611568011545     
   1.50406957121266        4.35744024440465        4.18455476759186     
   2.90261347970140       0.225345423942121        6.51324377639805     
   1.48050000000000        1.48052999996368       1.000000000317414E-004
   2.96100000000000       0.000000000000000E+000   2.09389999999999     
   1.52713769455450        1.48420932038323        4.24001477596104     
   2.92947997206064        3.01834868066311        6.38313808205156     
   5.90431284811709        3.00997993058454        6.22439659923662     
   4.44150000000000        1.48052999996368       1.000000000317414E-004
  0.000000000000000E+000  0.000000000000000E+000   2.09389999999999     
  0.000000000000000E+000   2.96097000003632       1.000000000317414E-004
   1.44857778180451        4.38350363825113        6.21685809683821     
  0.000000000000000E+000   5.92202999996368       1.000000000317414E-004
   5.73171740924924       1.921016598232447E-002   8.53854607868242     
   4.33724560386570        1.63433993108086        6.30918751109472     
  1.363435428434099E-003   8.77062049752384        4.29750754104053     
   4.49605530296998        7.35989475733652        6.48440701127742     
   2.96100000000000        5.92202999996368       1.000000000317414E-004
   1.48050000000000        7.40255899970158        2.09389999999999     
   4.44150000000000        7.40255899970158        2.09389999999999     
   3.03586846816658        6.01883395168392        4.22944728624181     
   5.92190400130871        2.94083198850245        4.22768796063646     
   4.44150000000000        4.44150000000000        2.09389999999999     
   4.39606472260100        4.43570676626260        6.24264168490158     
   1.37062526074809        7.42126923905929        6.45593022089512     
   3.06648771420274        5.55330588663969        8.22157238364837     
   5.88562813308645        6.06875318106303        4.22016409031973     
   5.79186504487233        3.29341446080652        8.80712837102671     
   4.44150000000000        1.48052999996368        2.09389999999999     
   2.94280948269003        3.03176860501638        4.14006835081984     
   1.48050000000000        4.44150000000000        2.09389999999999     
  0.547113965644382        5.76045382844759        8.43853416572320     
   3.25144260557293       7.754326761332628E-002   8.52233810912411     
   2.96100000000000        2.96097000003632       1.000000000317414E-004
  0.000000000000000E+000  0.000000000000000E+000  1.000000000317414E-004
   1.48050000000000        1.48052999996368        2.09389999999999     
   2.96100000000000       0.000000000000000E+000  1.000000000317414E-004
   1.56917376816057        1.53448190799144        6.38856209117576     
   2.71169334773853        2.76056189459306        8.67889754230285     
   3.05508581864493        8.83108934813149        4.31641646344531     
==================================================
     Total energy (eV)
--------------------------------------------------
  -704.939806415656     
==================================================
     Forces (eV ang.^-1)
--------------------------------------------------
 -0.698987444301741      -0.790271209564312       0.175968426334945     
 -9.434921390395927E-002  0.692070310797964       0.565335307007976     
 -0.473089379500851      -0.443560446266419       -1.21062167308532     
  0.991239833746176       0.701470240679903      -0.422284704504585     
 -0.334060245935792      -0.341268747609400       0.363944539078251     
  0.244514814866760       0.221790512073152       6.986902853282305E-002
 -0.684290619081410       0.309558552145547       0.382758065311082     
   1.13350475818863       0.236682946422108      -0.861916554359800     
 -0.755370760892201       0.408083839367256       0.762897462061871     
   1.14989504063254      -2.442464190275956E-002 -0.481341768094685     
 -0.333309918136063      -0.669972839700050       0.118919635870250     
 -0.160598110260999      -0.224209852504675        1.40756043325923     
 -0.341064683502348       0.504313634956674      -3.894182411721014E-002
  7.031008420599744E-003  0.167963411533107       0.100406073365980     
 -0.628084778912380      -0.227212965780350       0.937054152934035     
  2.647783471751331E-003  2.675028093938089E-003  0.149790164550776     
 -0.331638307704090       0.913578717134704      -0.207754661699705     
  0.492004373794888        1.50018838185174       0.350702404908343     
  5.082618130773239E-002  7.743255338303022E-002 -4.404276046407431E-002
  1.610924560905874E-004  3.443366149566240E-003  0.164790213763997     
  4.669984061834370E-003  2.075413578360276E-002  0.113886850235654     
 -0.251126696380344      -0.563527529328220        2.69881095100568     
  3.241251897656145E-002 -9.616757224128257E-002 -6.679387438514005E-002
  3.107643866763689E-002 -3.255687115818631E-002 -3.447281962920348E-002
 -3.833429368729372E-003  2.302339098629652E-002  9.513357318043736E-002
 -0.732136776962897      -0.179313530252464      -0.154462869406056     
 -0.302945287788789        1.86093595004069        1.22447040800607     
 -0.279566988154542       0.723826221088401      -5.275315756423242E-003
   1.43635162190021      -0.527625264858716      -4.276135075087566E-002
  2.948209115745856E-003 -2.561932374298540E-002  0.114753369985586     
  3.366322514945652E-002 -9.647254167221599E-002  0.225325291347517     
  0.129222574613344      -0.421837030938387       0.325789498202881     
  1.063687912731594E-002 -8.198688102734282E-002  0.784671637494402     
 -0.290716863083801      -0.882976831852403        1.84637283675235     
 -1.707319858202508E-004 -2.255629794332013E-002  0.108660499803651     
  8.108462040486261E-002 -0.189078242252936       0.263047063407359     
  6.073140523351354E-003  3.169144648841796E-003 -0.552547554168943     
  0.511599635102507       0.229454176783713      -0.995144184975908     
  7.032144604308395E-003 -2.092787343351082E-002 -0.592038123408913     
   1.02337669222698      -0.976107199071651      -0.916437022187445     
   1.67972728730185      -0.949626849995893      -0.595658190289157     
  0.448212891531030        1.37674956227872      -0.282281300046234     
 -8.017408358695724E-002  0.264993061140423       -1.53963045167677     
 -4.206505700052372E-003 -3.597721578965880E-002 -0.577556219732710     
  0.151683355719703       8.764827283560943E-003  0.139346330040485     
 -6.447344125788461E-002  4.399351057597069E-002 -0.219711396034598     
  -1.13216087916334       -1.00503090712281       -1.18736759159853     
  0.192314296257391      -7.624983620305113E-002  -1.10671404087934     
  0.149707716460862       7.448454587872547E-002  0.175214241609678     
  0.556107143485681      -7.638211453174232E-002 -0.604265070711741     
   1.30053917349842       0.356565241041419       0.676126372510370     
  -1.26698948795079        1.25941559534215       0.407960038588078     
  0.896978898290643       -2.15756987681101       6.378658799784294E-002
  -1.17930552067203      -0.434150901138451       0.671758713617142     
  0.107257723094790      -9.964066311554069E-002  0.195513598803910     
  0.387407038179899      -0.885820916320236      -0.103528044048253     
 -0.114668175277210       0.171892317253782       0.220457222796773     
  0.527628187768097      -0.540389756062810      -3.556931923595518E-002
  -1.09827696222581      -0.860578353864622       0.617000558772963     
 -1.044830211928691E-003  6.299177206424586E-003 -0.562023626401484     
  7.911069399915501E-004  1.979957512618008E-002 -0.590942081255434     
 -1.719260872016811E-002 -0.146517864020428       0.338000085111784     
  1.997811597671636E-003  2.782826849949787E-002 -0.591497078323608     
  -2.23239033077321       0.330265456991439       -1.25135491526764     
   1.21374816790423        1.22547690766413      -0.367804282603482     
  -1.03922845483551       0.358901544090092      -0.568122025737753     
==================================================
     Stress (kbar)
--------------------------------------------------
     XX YY ZZ
--------------------------------------------------
  -37.8205642343334       -24.7610474807044       -26.2462692454849     
--------------------------------------------------
     XY YZ ZX
--------------------------------------------------
  -2.71277692283909       0.519817659007113       0.490545946110456     
==================================================
     Charges (e)
--------------------------------------------------
  0.000000000000000E+000
  0.000000000000000E+000
  0.000000000000000E+000
  0.000000000000000E+000
  0.000000000000000E+000
  0.000000000000000E+000
  0.000000000000000E+000
  0.000000000000000E+000
  0.000000000000000E+000
  0.000000000000000E+000
  0.000000000000000E+000
  0.000000000000000E+000
  0.000000000000000E+000
  0.000000000000000E+000
  0.000000000000000E+000
  0.000000000000000E+000
  0.000000000000000E+000
  0.000000000000000E+000
  0.000000000000000E+000
  0.000000000000000E+000
  0.000000000000000E+000
  0.000000000000000E+000
  0.000000000000000E+000
  0.000000000000000E+000
  0.000000000000000E+000
  0.000000000000000E+000
  0.000000000000000E+000
  0.000000000000000E+000
  0.000000000000000E+000
  0.000000000000000E+000
  0.000000000000000E+000
  0.000000000000000E+000
  0.000000000000000E+000
  0.000000000000000E+000
  0.000000000000000E+000
  0.000000000000000E+000
  0.000000000000000E+000
  0.000000000000000E+000
  0.000000000000000E+000
  0.000000000000000E+000
  0.000000000000000E+000
  0.000000000000000E+000
  0.000000000000000E+000
  0.000000000000000E+000
  0.000000000000000E+000
  0.000000000000000E+000
  0.000000000000000E+000
  0.000000000000000E+000
  0.000000000000000E+000
  0.000000000000000E+000
  0.000000000000000E+000
  0.000000000000000E+000
  0.000000000000000E+000
  0.000000000000000E+000
  0.000000000000000E+000
  0.000000000000000E+000
  0.000000000000000E+000
  0.000000000000000E+000
  0.000000000000000E+000
  0.000000000000000E+000
  0.000000000000000E+000
  0.000000000000000E+000
  0.000000000000000E+000
  0.000000000000000E+000
  0.000000000000000E+000
  0.000000000000000E+000
**************************************************
     Configuration num.     18
==================================================
     System name
--------------------------------------------------
     H Mg O                                  
==================================================
     The number of atom types
--------------------------------------------------
       3
==================================================
     The number of atoms
--------------------------------------------------
         66
**************************************************
     Atom types and atom numbers
--------------------------------------------------
     H      12
     Mg     24
     O      30
==================================================
     Primitive lattice vectors (ang.)
--------------------------------------------------
   5.92200000000000       0.000000000000000E+000  0.000000000000000E+000
  0.000000000000000E+000   8.88300000000000       0.000000000000000E+000
  0.000000000000000E+000  0.000000000000000E+000   20.0000000000000     
==================================================
     Atomic positions (ang.)
--------------------------------------------------
   2.84393655238135        1.77106160114867        9.00133231189676     
  0.180192918671839       0.694755078447228        9.14897365645121     
   1.69786686436557        7.22564112773870        7.31999233114353     
   2.71519796640099        8.40419432951643        9.10646861658402     
   3.72103545984527        4.82289261647848        7.91489982184735     
  3.314202274183379E-002   4.34193973649991        8.87462450101223     
  0.451119278078783        6.47416447795021        8.97359329774529     
   5.04388622256624        3.05667015363782        9.36785095273146     
   4.60699782063281       3.707197404521467E-002   8.72470229182533     
   1.92642745220218        5.39429680413743        8.42704966045791     
   1.86855988892305        3.19669984116839        8.93288171574748     
   4.21757030741315        7.21339681047726        7.45012189843764     
   4.47618836592878        4.39467335726031        4.23300793151408     
  0.000000000000000E+000   5.92202999996368        2.09389999999999     
   4.50502607257137        1.48185465054265        4.22217507745369     
   1.48050000000000        7.40255899970158       1.000000000317414E-004
   1.52764975531287        7.33587802533710        4.18683385804225     
   4.41876907396689        7.31586428073985        4.15800221838077     
   2.96100000000000        5.92202999996368        2.09389999999999     
   4.44150000000000        7.40255899970158       1.000000000317414E-004
   4.44150000000000        4.44150000000000       1.000000000317414E-004
   2.97827519402905        5.83352554200732        6.09389846668528     
  0.000000000000000E+000   2.96097000003632        2.09389999999999     
   2.96100000000000        2.96097000003632        2.09389999999999     
   1.48050000000000        4.44150000000000       1.000000000317414E-004
  3.184267538295633E-002  0.190463554890642        6.50570690610568     
  3.367618773236349E-002   5.63235805098766        6.36186881740650     
   1.51279173145588        4.38151434557412        4.16150698289139     
   2.88795414733214       0.230172467042997        6.51797312590197     
   1.48050000000000        1.48052999996368       1.000000000317414E-004
   2.96100000000000       0.000000000000000E+000   2.09389999999999     
   1.49172784889970        1.52004700203997        4.24266489207295     
   2.91844354806422        3.00990815197707        6.38308534200721     
  2.170669346132284E-002   3.05220515974389        6.22671386899700     
   4.44150000000000        1.48052999996368       1.000000000317414E-004
  0.000000000000000E+000  0.000000000000000E+000   2.09389999999999     
  0.000000000000000E+000   2.96097000003632       1.000000000317414E-004
   1.42957754325692        4.36770162863639        6.20398806143386     
  0.000000000000000E+000   5.92202999996368       1.000000000317414E-004
   5.72062997308391        8.87778337688735        8.55877464428161     
   4.37155921320033        1.66892471445886        6.34144153196130     
  2.276583990483773E-003   8.78363827963688        4.29421456806823     
   4.49186764876567        7.32525334944809        6.48665220897749     
   2.96100000000000        5.92202999996368       1.000000000317414E-004
   1.48050000000000        7.40255899970158        2.09389999999999     
   4.44150000000000        7.40255899970158        2.09389999999999     
   3.04104873239462        5.96654086148118        4.18006601381432     
   5.87263470885866        2.99336454924122        4.25625776787845     
   4.44150000000000        4.44150000000000        2.09389999999999     
   4.36674025546600        4.45892860521595        6.27113752834241     
   1.38471480067246        7.44875852457852        6.44697453965037     
   3.10269483137344        5.60333240954100        8.23938044330488     
   5.89760379581246        6.10439087617642        4.22266403257302     
   5.78342412357450        3.32355389402697        8.83854320326841     
   4.44150000000000        1.48052999996368        2.09389999999999     
   2.90677736305914        3.07526297322864        4.11202115229492     
   1.48050000000000        4.44150000000000        2.09389999999999     
  0.565888350036452        5.71357344423215        8.38255442522843     
   3.25838507385656       6.302300830862770E-002   8.55870531399287     
   2.96100000000000        2.96097000003632       1.000000000317414E-004
  0.000000000000000E+000  0.000000000000000E+000  1.000000000317414E-004
   1.48050000000000        1.48052999996368        2.09389999999999     
   2.96100000000000       0.000000000000000E+000  1.000000000317414E-004
   1.54008493189608        1.51342192404836        6.35990107137657     
   2.68609810413629        2.73744137559440        8.66799074119598     
   3.07215453833485        8.81806985684904        4.33144731612390     
==================================================
     Total energy (eV)
--------------------------------------------------
  -704.380612948684     
==================================================
     Forces (eV ang.^-1)
--------------------------------------------------
 -0.835547862798011        1.15449269272784      -0.809455292154104     
 -0.261922128945605      -0.478694530664479      -0.702925676859719     
 -5.202506269134515E-002 -0.374435059619472        1.42240304055531     
 -0.626790725440444      -0.998248273415739        1.02136114112019     
  -1.41702412117923        1.35355566856932       0.967050175113946     
 -0.384743649979266      -0.303995440632363       7.525215914490507E-002
 -0.294775670134279       0.150629661887692       0.110060194724757     
  -1.20036765612365       2.176106080363333E-002  0.537838331803351     
  0.457793109958990      -0.169250240052354      -0.210268335901971     
   1.39804498887584       0.720091868513215      -0.442807988678061     
 -0.399140713893592      -0.851204861494213       0.492716905857285     
  0.361873671656803       1.591757562880696E-002 -0.756595558753713     
 -0.505862022737691       0.425942136532983      -0.651937853271430     
 -8.721754932481567E-002  0.131978970637764       1.125411734951885E-002
 -0.777354149288980      -0.594452194398717       0.740228771774173     
  3.244716527332255E-003 -3.901164454444398E-003  0.124577371791259     
 -0.525026656350688        1.58297681739885       0.127957037097595     
  0.778306376217425        2.14634751702938       0.390159425668752     
  0.155707151536302      -5.902925863830349E-002 -0.329825641859187     
 -4.771045943740773E-004 -5.602092527285827E-003  0.171106713973770     
  6.827289048738532E-003  1.622710875580969E-002  0.150402145697676     
 -0.217776324599476      -6.045695332552444E-002   2.27022435111390     
 -0.110157913193460      -8.505573594917385E-003 -8.941269785959544E-002
  0.115655319699918      -1.202625125032298E-004 -0.117932841834819     
 -6.744416440638603E-003  1.953654181623728E-002  9.024210413086275E-002
 -0.903340536224430      -6.783803509952521E-002  4.443405727861025E-002
 -0.704969203523466        2.46960229598846       0.961654848881671     
 -0.648795158113001       0.753854322413939      -8.161013001510012E-002
   1.71371666427961      -0.475458127645388       6.021670969582766E-002
 -3.302901488417438E-004 -1.186896556279412E-002  0.102025891726394     
  0.118767916582800      -9.802800000929609E-003  0.332053554589499     
  0.292025175594794      -0.811392712378323       0.277975012086898     
  0.204365952633044      -0.440262237254809       0.949802004501592     
  -1.00213982609638       -1.86797440022505        2.06040774025390     
  2.179121421985418E-003 -9.491400456579450E-003  0.129113088878286     
 -9.223346235212659E-003 -0.163635643886002       0.419615560607633     
  2.173188416411848E-002 -4.015617641692249E-003 -0.564176949243624     
   1.18766168040958       0.572890402035546      -0.846234292070690     
  2.168093390520438E-002 -3.176967138174396E-003 -0.595560630711847     
 -6.604144009180435E-002  0.494727017005056        1.04695057128500     
   1.13643689537981       -1.12681858815902      -0.837150402668012     
  0.467208983790873        1.25078635787890      -0.291800060340579     
 -0.614934916362357       0.144146057603105       0.540672215527408     
 -2.038903433809998E-002 -2.421241152463532E-002 -0.581627732906107     
  0.205665671905088      -3.372861007309768E-002  9.049221245919759E-002
 -9.677559536522788E-002 -9.307348378349277E-003 -0.243788435828061     
  -1.24196614461568      -0.754656540805203      -0.398147178536192     
  0.728177584836717      -0.329388189535672       -1.41588718786016     
  0.219488816468880       0.105552821957452       0.168589494321565     
  0.826028326054735      -0.424593858233548      -0.667438765899669     
  0.820521824450927       0.109528891705425       -1.61070117744594     
 -0.720379901839852      -0.869981926415217      -0.199243915328638     
  0.853714315420826       -2.70624059001475       0.145038587303340     
   1.59112134402251       0.294757024488103      -0.884480921193596     
  0.110105217660811      -2.702959415504876E-002  0.280749489202331     
  0.748752329142001       -1.42427570254118       0.370269090276800     
 -0.227490149112282       0.216874998553499       0.115778683919165     
  0.566086836054075      -0.382701533594820       0.366118245502573     
  0.458909355424642        1.03607535616173      -0.778108839028541     
 -1.680975477946823E-002  3.265980638491140E-003 -0.573473074120694     
  1.259378240001710E-002  9.810551323219091E-003 -0.586825805060485     
 -7.855993577689925E-002 -6.763636355903482E-002  0.414513547133005     
 -1.151341724445413E-002  2.413969368383351E-002 -0.582181530407682     
  -1.78757254442249       0.805350436003620       -1.18153196947947     
   1.45042843790195      -0.476892405974338       3.529705375992456E-002
  -1.12456700784816       0.404057301679878      -0.616393557943368     
==================================================
     Stress (kbar)
--------------------------------------------------
     XX YY ZZ
--------------------------------------------------
  -35.0880410649714       -28.2584219478208       -26.9847331597246     
--------------------------------------------------
     XY YZ ZX
--------------------------------------------------
 -0.827203645064519      -8.904425575666193E-002 -0.637568826928938     
==================================================
     Charges (e)
--------------------------------------------------
  0.000000000000000E+000
  0.000000000000000E+000
  0.000000000000000E+000
  0.000000000000000E+000
  0.000000000000000E+000
  0.000000000000000E+000
  0.000000000000000E+000
  0.000000000000000E+000
  0.000000000000000E+000
  0.000000000000000E+000
  0.000000000000000E+000
  0.000000000000000E+000
  0.000000000000000E+000
  0.000000000000000E+000
  0.000000000000000E+000
  0.000000000000000E+000
  0.000000000000000E+000
  0.000000000000000E+000
  0.000000000000000E+000
  0.000000000000000E+000
  0.000000000000000E+000
  0.000000000000000E+000
  0.000000000000000E+000
  0.000000000000000E+000
  0.000000000000000E+000
  0.000000000000000E+000
  0.000000000000000E+000
  0.000000000000000E+000
  0.000000000000000E+000
  0.000000000000000E+000
  0.000000000000000E+000
  0.000000000000000E+000
  0.000000000000000E+000
  0.000000000000000E+000
  0.000000000000000E+000
  0.000000000000000E+000
  0.000000000000000E+000
  0.000000000000000E+000
  0.000000000000000E+000
  0.000000000000000E+000
  0.000000000000000E+000
  0.000000000000000E+000
  0.000000000000000E+000
  0.000000000000000E+000
  0.000000000000000E+000
  0.000000000000000E+000
  0.000000000000000E+000
  0.000000000000000E+000
  0.000000000000000E+000
  0.000000000000000E+000
  0.000000000000000E+000
  0.000000000000000E+000
  0.000000000000000E+000
  0.000000000000000E+000
  0.000000000000000E+000
  0.000000000000000E+000
  0.000000000000000E+000
  0.000000000000000E+000
  0.000000000000000E+000
  0.000000000000000E+000
  0.000000000000000E+000
  0.000000000000000E+000
  0.000000000000000E+000
  0.000000000000000E+000
  0.000000000000000E+000
  0.000000000000000E+000
**************************************************
     Configuration num.     19
==================================================
     System name
--------------------------------------------------
     H Mg O                                  
==================================================
     The number of atom types
--------------------------------------------------
       3
==================================================
     The number of atoms
--------------------------------------------------
         66
**************************************************
     Atom types and atom numbers
--------------------------------------------------
     H      12
     Mg     24
     O      30
==================================================
     Primitive lattice vectors (ang.)
--------------------------------------------------
   5.92200000000000       0.000000000000000E+000  0.000000000000000E+000
  0.000000000000000E+000   8.88300000000000       0.000000000000000E+000
  0.000000000000000E+000  0.000000000000000E+000   20.0000000000000     
==================================================
     Atomic positions (ang.)
--------------------------------------------------
   2.59237393973225        1.83485388495607        9.05460949606024     
  2.842489181472969E-002  0.798694824674505        9.04500915573340     
   1.79588072598407        7.02466912730967        7.27791686831022     
   2.72077847836984        8.33525406488304        9.20844125125496     
   3.59028966648208        4.94761824260412        7.90293251542990     
  8.317133913458409E-002   4.42375134972866        8.86275336737690     
  0.206793947001279        6.43816766764378        8.86147096061481     
   5.03293950574865        3.01361777125692        9.44716540794593     
   4.57601825620471       6.667690925183808E-002   8.76187149601136     
   2.07339622776642        5.57672575895091        8.31020637498474     
   1.82939059374387        3.16512862948685        8.90171144584351     
   4.21551928562921        7.11577465276262        7.39943311764520     
   4.47090166848376        4.41361715529434        4.26001888336777     
  0.000000000000000E+000   5.92202999996368        2.09389999999999     
   4.50582903715666        1.50225416942252        4.25511701064564     
   1.48050000000000        7.40255899970158       1.000000000317414E-004
   1.54209283410038        7.31629387953267        4.15441641115501     
   4.40643579318286        7.29750801235295        4.15630633522898     
   2.96100000000000        5.92202999996368        2.09389999999999     
   4.44150000000000        7.40255899970158       1.000000000317414E-004
   4.44150000000000        4.44150000000000       1.000000000317414E-004
   2.96539510712147        5.79749721505716        6.10155312176208     
  0.000000000000000E+000   2.96097000003632        2.09389999999999     
   2.96100000000000        2.96097000003632        2.09389999999999     
   1.48050000000000        4.44150000000000       1.000000000317414E-004
  2.750792348864889E-002  0.166209949574425        6.50923910244098     
  3.906178784625974E-002   5.62512639092523        6.38194421238076     
   1.51739517536374        4.40685268483524        4.14154878095541     
   2.88751472915204       0.231402574451437        6.52130680022290     
   1.48050000000000        1.48052999996368       1.000000000317414E-004
   2.96100000000000       0.000000000000000E+000   2.09389999999999     
   1.46229644358663        1.54677161752924        4.24492942469804     
   2.90803717645693        3.00189985710803        6.38798946555342     
  5.155092813868037E-002   3.07783836609487        6.24046452411947     
   4.44150000000000        1.48052999996368       1.000000000317414E-004
  0.000000000000000E+000  0.000000000000000E+000   2.09389999999999     
  0.000000000000000E+000   2.96097000003632       1.000000000317414E-004
   1.42383859458518        4.35918486948903        6.18410019820575     
  0.000000000000000E+000   5.92202999996368       1.000000000317414E-004
   5.71156527081250        8.86199072322511        8.58414142775437     
   4.41565509256479        1.68530757664105        6.36112567345450     
  7.297090716404990E-003   8.81002904188317        4.29091697734985     
   4.48290094752573        7.29816374116637        6.49036973712380     
   2.96100000000000        5.92202999996368       1.000000000317414E-004
   1.48050000000000        7.40255899970158        2.09389999999999     
   4.44150000000000        7.40255899970158        2.09389999999999     
   3.03283306813508        5.91643566336134        4.13289407307730     
   5.83623168186150        3.03425683761416        4.26689687199619     
   4.44150000000000        4.44150000000000        2.09389999999999     
   4.34984877404738        4.47452510030293        6.29266847219278     
   1.40753616911546        7.47575050134415        6.43304686492075     
   3.12414689975032        5.64782207013971        8.25468592884662     
   5.91721059655354        6.10807978162264        4.22701234578969     
   5.78532091880931        3.34701961891401        8.86132843764124     
   4.44150000000000        1.48052999996368        2.09389999999999     
   2.88255798785465        3.09752896007212        4.09230754273288     
   1.48050000000000        4.44150000000000        2.09389999999999     
  0.587295736065112        5.67001673581554        8.33799996570291     
   3.26408040270289       5.513909231056969E-002   8.58473406054509     
   2.96100000000000        2.96097000003632       1.000000000317414E-004
  0.000000000000000E+000  0.000000000000000E+000  1.000000000317414E-004
   1.48050000000000        1.48052999996368        2.09389999999999     
   2.96100000000000       0.000000000000000E+000  1.000000000317414E-004
   1.49642053685422        1.50113083789001        6.32159190848522     
   2.67773584226123        2.71661101557382        8.65373350095988     
   3.07463088286193        8.81085698622918        4.33993520004201     
==================================================
     Total energy (eV)
--------------------------------------------------
  -703.887501980775     
==================================================
     Forces (eV ang.^-1)
--------------------------------------------------
  0.356030840846784      -0.889489876592283      -0.402552174811646     
  0.595684309698960       0.227192998263101      -4.185135390968937E-002
  -1.39430903392870        1.44116135558556      -0.904947960893506     
   1.26906136059337        1.14070502366783       -1.26201012821966     
   1.97022028212078       -3.55375422968131      -0.994110951748233     
 -0.573276112040349       -1.07809339433412       5.284013748011979E-002
  0.567838607123089      -0.822363784941322      -0.513080290139040     
  0.988423357300087        1.09547557928131       -1.05674675537875     
  0.149908483358341      -0.718190320412157      -0.553398761946063     
  0.279420408257302      -0.559923702821566       0.636587024828183     
  3.228888200209275E-002 -0.274286838609596       5.245283754332283E-003
 -8.825402734517801E-002  0.123927667406932       0.986845603553194     
 -0.575222408898446       0.261924797170936       -1.00200640130137     
 -0.151395106976464       5.180064953292237E-002 -7.856252852422113E-002
 -0.815747888354154      -0.740441139838631       0.451586629256662     
  3.751596577108145E-003 -8.223340850610508E-003  9.321984001292997E-002
 -0.612020443900040        1.92917233642299       0.369032501424723     
  0.938315664444885        2.24108898467863       0.368040692646697     
  0.225935755021795      -0.193401895624467      -0.633411115562163     
 -6.822497444463372E-004 -1.116234819776910E-002  0.156340671646161     
  7.559481929611356E-003  5.109880971997128E-003  0.183912322331181     
 -0.133760745697896       0.341187433910561       0.820526403189303     
 -0.220243342729617       5.216411492281124E-002 -8.485160927443135E-002
  0.179092719639383       7.280035515447664E-003 -0.171737650058204     
 -8.321507072333855E-003  7.463383797255376E-003  9.587990923799375E-002
 -0.931841289659238       5.112204118527802E-003  0.181698561830758     
 -0.934430910359877        2.54943519030935       0.494404349576156     
 -0.927270863018291       0.613278695247566      -0.163841613250399     
   1.47124631334379      -0.421577905446738       0.277650128201669     
 -2.826572484708237E-003  5.508412750250234E-003  0.101213068830197     
  0.172970559444592       0.102784510344259       0.372063252456158     
  0.341519570249875      -0.981092447416615       0.128982365376528     
  0.476194085685778      -0.754805271408497       0.790833251176509     
  -1.63368424595869       -2.46338279682303        1.98615634946670     
  3.438158593332971E-003  8.075637301904635E-003  0.151928805751888     
 -7.142289012732558E-002 -7.726373153411054E-002  0.490228258383221     
  3.234236440546231E-002 -8.955803035877992E-003 -0.580545690288933     
   1.79558963453013        1.02431641423638      -0.518760586528458     
  3.103425232198559E-002  2.173238846109509E-002 -0.591649103146687     
 -0.634343923015570       0.212081074360428       0.499473597079780     
  0.442112863370492       -1.14710423554391      -0.874857299891187     
  0.363740074825787       0.914712003723740      -0.265608774031489     
 -8.274147659573547E-002  0.281868813999302       -1.19913128080243     
 -3.093444491888054E-002 -1.714942316301373E-003 -0.580020329531559     
  0.221411592666207      -4.895984074897816E-002  4.911890827477379E-002
 -9.928069595986812E-002 -4.394437571086518E-002 -0.182328181174963     
  -1.06138566837547      -0.198724752898488       0.501044089580949     
   1.12556209765444      -0.552801701392990       -1.38512445443824     
  0.259481102251329       0.149739025911370       0.120566206067320     
  0.791213707734231      -0.528823366030732      -0.595283328172822     
   1.95609315596933       -1.59623564426382       0.935419305642885     
  -2.52395068868585        4.22559642303963        1.56483081241121     
  0.550974623173384       -2.66806661723249       0.182230332505995     
 -0.181790098825142      -2.241142751879622E-002  0.592319583729182     
  0.101084025024594      -1.090002112419809E-002  0.327568307619154     
  0.957692051593903       -1.73651907669323       0.767600724814621     
 -0.305348489245049       0.254061933947775      -2.182216676182033E-002
 -0.734557619483214        1.19817427312398        1.12690386618796     
  -1.52989749397233       -1.10813324488606        1.28230710530663     
 -2.780545095945414E-002  1.464564401371714E-003 -0.589314363494484     
  1.994427916588781E-002 -1.025335484554065E-002 -0.579750452368206     
 -0.114754058165206      -3.942386088738108E-002  0.443130778686955     
 -2.013214649867042E-002  7.099057679336456E-003 -0.570476635760808     
 -0.954034739200764        1.00417760356492      -0.832622658712478     
 -0.269469153774274        1.40786786092810       0.186573847067076     
  -1.01354832670290       0.339050866545870      -0.580162449348435     
==================================================
     Stress (kbar)
--------------------------------------------------
     XX YY ZZ
--------------------------------------------------
  -32.9504497194373       -22.9977677213465       -28.1049175408322     
--------------------------------------------------
     XY YZ ZX
--------------------------------------------------
  -6.50414199919982        6.29233075536138       0.587565901079910     
==================================================
     Charges (e)
--------------------------------------------------
  0.000000000000000E+000
  0.000000000000000E+000
  0.000000000000000E+000
  0.000000000000000E+000
  0.000000000000000E+000
  0.000000000000000E+000
  0.000000000000000E+000
  0.000000000000000E+000
  0.000000000000000E+000
  0.000000000000000E+000
  0.000000000000000E+000
  0.000000000000000E+000
  0.000000000000000E+000
  0.000000000000000E+000
  0.000000000000000E+000
  0.000000000000000E+000
  0.000000000000000E+000
  0.000000000000000E+000
  0.000000000000000E+000
  0.000000000000000E+000
  0.000000000000000E+000
  0.000000000000000E+000
  0.000000000000000E+000
  0.000000000000000E+000
  0.000000000000000E+000
  0.000000000000000E+000
  0.000000000000000E+000
  0.000000000000000E+000
  0.000000000000000E+000
  0.000000000000000E+000
  0.000000000000000E+000
  0.000000000000000E+000
  0.000000000000000E+000
  0.000000000000000E+000
  0.000000000000000E+000
  0.000000000000000E+000
  0.000000000000000E+000
  0.000000000000000E+000
  0.000000000000000E+000
  0.000000000000000E+000
  0.000000000000000E+000
  0.000000000000000E+000
  0.000000000000000E+000
  0.000000000000000E+000
  0.000000000000000E+000
  0.000000000000000E+000
  0.000000000000000E+000
  0.000000000000000E+000
  0.000000000000000E+000
  0.000000000000000E+000
  0.000000000000000E+000
  0.000000000000000E+000
  0.000000000000000E+000
  0.000000000000000E+000
  0.000000000000000E+000
  0.000000000000000E+000
  0.000000000000000E+000
  0.000000000000000E+000
  0.000000000000000E+000
  0.000000000000000E+000
  0.000000000000000E+000
  0.000000000000000E+000
  0.000000000000000E+000
  0.000000000000000E+000
  0.000000000000000E+000
  0.000000000000000E+000
**************************************************
     Configuration num.     20
==================================================
     System name
--------------------------------------------------
     H Mg O                                  
==================================================
     The number of atom types
--------------------------------------------------
       3
==================================================
     The number of atoms
--------------------------------------------------
         66
**************************************************
     Atom types and atom numbers
--------------------------------------------------
     H      12
     Mg     24
     O      30
==================================================
     Primitive lattice vectors (ang.)
--------------------------------------------------
   5.92200000000000       0.000000000000000E+000  0.000000000000000E+000
  0.000000000000000E+000   8.88300000000000       0.000000000000000E+000
  0.000000000000000E+000  0.000000000000000E+000   20.0000000000000     
==================================================
     Atomic positions (ang.)
--------------------------------------------------
   2.32804873874154        1.77379791673123        8.96290606605190     
   5.90665466316506       0.893360568168533        8.90238781018651     
   1.76955505958707        6.94438875351991        7.09121626670581     
   2.86612287761830        8.31879102895452        9.19970188418940     
   3.58358465944576        4.78169792223153        7.87222822271673     
  7.316342589599593E-002   4.40547721131716        8.78389096416108     
   5.86982333925128        6.26908014196864        8.65169995609118     
   5.07373173783318        3.10333558465582        9.41931368452058     
   4.56623808993125        8.86166857234408        8.70980035335004     
   2.17853299014799        5.71823815957818        8.20106792950784     
   1.76039203601479        3.09379897610633        8.80890206098034     
   4.19991038991115        6.94817208150703        7.40110173575009     
   4.45889095691356        4.44233506737248        4.28595085675276     
  0.000000000000000E+000   5.92202999996368        2.09389999999999     
   4.49923641811367        1.52372280105325        4.30288806362568     
   1.48050000000000        7.40255899970158       1.000000000317414E-004
   1.55476111259174        7.30543291543922        4.11306149810619     
   4.39971756319324        7.29023263972135        4.15623336684317     
   2.96100000000000        5.92202999996368        2.09389999999999     
   4.44150000000000        7.40255899970158       1.000000000317414E-004
   4.44150000000000        4.44150000000000       1.000000000317414E-004
   2.94637638433712        5.75054157092168        6.12163430108887     
  0.000000000000000E+000   2.96097000003632        2.09389999999999     
   2.96100000000000        2.96097000003632        2.09389999999999     
   1.48050000000000        4.44150000000000       1.000000000317414E-004
  1.306335210882726E-002  0.135631734995828        6.51080938127463     
  3.897264133583828E-002   5.63414615083491        6.41052984743508     
   1.51689496920112        4.44504785619758        4.11484861683079     
   2.90115344956857       0.230314322338487        6.52660001001084     
   1.48050000000000        1.48052999996368       1.000000000317414E-004
   2.96100000000000       0.000000000000000E+000   2.09389999999999     
   1.42546842864993        1.57558679019812        4.24726873737482     
   2.89442787465648        2.98691614910890        6.40057611824014     
  8.038051754764157E-002   3.09431660426301        6.27293069572597     
   4.44150000000000        1.48052999996368       1.000000000317414E-004
  0.000000000000000E+000  0.000000000000000E+000   2.09389999999999     
  0.000000000000000E+000   2.96097000003632       1.000000000317414E-004
   1.43729038972218        4.35970169442244        6.15154208569565     
  0.000000000000000E+000   5.92202999996368       1.000000000317414E-004
   5.69148484072992        8.84973356626075        8.62433450723250     
   4.48148625463262        1.68849257902871        6.37610258347414     
  1.720293762338218E-002   8.85872570978099        4.28538396361238     
   4.46882063659312        7.26825445564988        6.48322993845009     
   2.96100000000000        5.92202999996368       1.000000000317414E-004
   1.48050000000000        7.40255899970158        2.09389999999999     
   4.44150000000000        7.40255899970158        2.09389999999999     
   3.00827157762149        5.85136097924883        4.07789333878800     
   5.80173470464221        3.07897799312251        4.26318212070953     
   4.44150000000000        4.44150000000000        2.09389999999999     
   4.33814123077926        4.48747014611058        6.31506855634717     
   1.45836190008483        7.50040634213523        6.42425438118149     
   3.14697029182406        5.74137318244802        8.28003403331921     
  2.813842284254905E-002   6.07843950226221        4.23600766382048     
   5.79375613825222        3.37894352525183        8.89142721779483     
   4.44150000000000        1.48052999996368        2.09389999999999     
   2.86225133904565        3.10313671054132        4.07662688716694     
   1.48050000000000        4.44150000000000        2.09389999999999     
  0.601570373501658        5.62403786429486        8.28999375679981     
   3.26045665802286       3.726090826471990E-002   8.62303006721528     
   2.96100000000000        2.96097000003632       1.000000000317414E-004
  0.000000000000000E+000  0.000000000000000E+000  1.000000000317414E-004
   1.48050000000000        1.48052999996368        2.09389999999999     
   2.96100000000000       0.000000000000000E+000  1.000000000317414E-004
   1.42719015375911        1.49596596769415        6.25975004442031     
   2.66130780804447        2.70049117240394        8.63496204448064     
   3.06474615452357        8.80483323764467        4.34712407721616     
==================================================
     Total energy (eV)
--------------------------------------------------
  -702.790465128935     
==================================================
     Forces (eV ang.^-1)
--------------------------------------------------
   1.93947621349272       0.759146421562867       -1.04254865349402     
 -3.653970156258839E-002 -0.674145550629655      -7.031694884200358E-002
  0.116172293586528      -0.620142447072507        3.29634375400002     
  -1.23652258864612       -1.90432540947755        1.66017573745506     
 -0.928335834418811        2.75977959535621        1.28358080810879     
 -0.125567699095252      -0.100379216087930       0.274980540582128     
  0.839178810823995       4.658999775969256E-002  0.383324044054936     
  -1.71289446685058      -0.160627894812456        1.03886889415655     
  2.836949457750607E-002  2.957869013925500E-002  1.648959049209108E-002
  -1.93695078752717      -0.626871005412684        1.31594014568905     
  0.227673285668321       0.657757244747404      -3.320740329466799E-003
  0.135951182180691       0.738615598902767      -0.485574255073082     
 -0.477241174954578      -0.121736121130919       -1.47569927010132     
 -0.218603299593589      -9.617017382608034E-002 -0.226937717124527     
 -0.779681540555028      -0.747015635028060      -8.331495016146280E-002
  3.797702072093349E-003 -9.652731005956270E-003  2.843411369311592E-002
 -0.685371769623238        2.11571407416167       0.743719750374277     
   1.03514419017658        1.99425016632831       0.342657482047819     
  0.300954035430981      -0.358168039262345       -1.07011177121480     
 -2.924090900138356E-004 -1.309265533866800E-002  0.104648646182932     
  6.870352616465041E-003 -1.848877019471794E-002  0.210799038032542     
 -2.363694828888754E-002  0.728566720568562      -0.101388634357521     
 -0.344179710888942       9.516163220275871E-002 -6.002830820669856E-002
  0.249795463582768      -1.628200191684057E-002 -0.206114253499393     
 -7.865018879165192E-003 -1.794516163092555E-002  9.863226358469547E-002
 -0.793116066459497      -3.729228211412867E-002  0.191504495805244     
 -0.850393315684577        2.22337610881228      -0.328359734411705     
  -1.14261592607356       9.740058988148721E-002 -0.111744018129545     
   1.01027733080102      -0.340718179509604       0.379409970611870     
 -4.779981334770278E-003  3.174676900434030E-002  0.102453068767102     
  0.227216577225671       0.293495302570356       0.363071931545097     
  0.414599231488349      -0.998956743738263      -0.231002967919531     
  0.605585627044084       -1.01630151075749       0.440040491466793     
  -1.94453271556443       -2.73415671595324        1.37797033662502     
  3.151587355537695E-003  3.454575354646910E-002  0.179036544632101     
 -0.140001153261930       0.108989734797979       0.508611612917337     
  4.240108187793277E-002 -9.192478750227336E-003 -0.596161911333013     
   1.81766883463799        1.27129285797555      -0.163328859435932     
  3.972673355182951E-002  6.080106945187185E-002 -0.565284688694034     
  0.298174455546484       0.821885338124236      -8.084845790642983E-002
 -0.547209097987400      -0.997778640631964      -0.690496419493988     
  0.112799926897949       0.281100548349343      -0.251798998331804     
 -0.241241580412748      -0.118792143669771       0.179775297898068     
 -4.117780560385371E-002  3.769953978517349E-002 -0.560098703480874     
  0.204808565392201      -5.840805410329702E-002  6.444506114477434E-003
 -7.685670736714045E-002 -8.942815503574200E-002 -9.743084023542304E-003
 -0.521263464479944       0.789899714361282        1.50872082922779     
   1.40289595657548      -0.812981540616437       -1.00651944955438     
  0.281197833334480       0.232627003474157       4.927210521227241E-002
  0.799338771882486      -0.961012404091160      -6.599303290222187E-002
 -2.619688152346996E-002  0.718770190344237       -2.98749136416574     
   3.02357267223911       -2.18812459113824       -1.23646641851626     
 -2.585427310160867E-002  -2.03971447372845       0.217563371036151     
   2.13876178976189      -0.280399255822824       -1.56344232973188     
  7.536557817755361E-002 -3.704826983238575E-002  0.346146909901336     
   1.04691648633369       -1.80207475638163        1.21475185581469     
 -0.373160854288174       0.291617960940836      -0.234110707669415     
  -1.27078738502769       0.945024903441912       0.506091783348798     
  0.577515909197894        1.79354485278468       -2.06771921933049     
 -3.887023818083148E-002  4.454039789366727E-003 -0.603828602868725     
  2.774474898782676E-002 -4.991847919975407E-002 -0.557771077939065     
 -0.142356617242753      -3.978670562257143E-002  0.440151558133017     
 -2.936272071658565E-002 -3.184165131999957E-002 -0.541817821304141     
  0.353333392632204       0.919140619502837       3.744925072153456E-002
  -1.90671380897928      -0.978162380882544       0.931154313764967     
 -0.746153503981630       0.214557269835005      -0.471917197562737     
==================================================
     Stress (kbar)
--------------------------------------------------
     XX YY ZZ
--------------------------------------------------
  -25.6696862068853       -24.0615175609894       -20.5265603557446     
--------------------------------------------------
     XY YZ ZX
--------------------------------------------------
  -2.44267512359656      -5.813477166305366E-002  0.350668160844620     
==================================================
     Charges (e)
--------------------------------------------------
  0.000000000000000E+000
  0.000000000000000E+000
  0.000000000000000E+000
  0.000000000000000E+000
  0.000000000000000E+000
  0.000000000000000E+000
  0.000000000000000E+000
  0.000000000000000E+000
  0.000000000000000E+000
  0.000000000000000E+000
  0.000000000000000E+000
  0.000000000000000E+000
  0.000000000000000E+000
  0.000000000000000E+000
  0.000000000000000E+000
  0.000000000000000E+000
  0.000000000000000E+000
  0.000000000000000E+000
  0.000000000000000E+000
  0.000000000000000E+000
  0.000000000000000E+000
  0.000000000000000E+000
  0.000000000000000E+000
  0.000000000000000E+000
  0.000000000000000E+000
  0.000000000000000E+000
  0.000000000000000E+000
  0.000000000000000E+000
  0.000000000000000E+000
  0.000000000000000E+000
  0.000000000000000E+000
  0.000000000000000E+000
  0.000000000000000E+000
  0.000000000000000E+000
  0.000000000000000E+000
  0.000000000000000E+000
  0.000000000000000E+000
  0.000000000000000E+000
  0.000000000000000E+000
  0.000000000000000E+000
  0.000000000000000E+000
  0.000000000000000E+000
  0.000000000000000E+000
  0.000000000000000E+000
  0.000000000000000E+000
  0.000000000000000E+000
  0.000000000000000E+000
  0.000000000000000E+000
  0.000000000000000E+000
  0.000000000000000E+000
  0.000000000000000E+000
  0.000000000000000E+000
  0.000000000000000E+000
  0.000000000000000E+000
  0.000000000000000E+000
  0.000000000000000E+000
  0.000000000000000E+000
  0.000000000000000E+000
  0.000000000000000E+000
  0.000000000000000E+000
  0.000000000000000E+000
  0.000000000000000E+000
  0.000000000000000E+000
  0.000000000000000E+000
  0.000000000000000E+000
  0.000000000000000E+000
**************************************************
     Configuration num.     21
==================================================
     System name
--------------------------------------------------
     H Mg O                                  
==================================================
     The number of atom types
--------------------------------------------------
       3
==================================================
     The number of atoms
--------------------------------------------------
         66
**************************************************
     Atom types and atom numbers
--------------------------------------------------
     H      12
     Mg     24
     O      30
==================================================
     Primitive lattice vectors (ang.)
--------------------------------------------------
   5.92200000000000       0.000000000000000E+000  0.000000000000000E+000
  0.000000000000000E+000   8.88300000000000       0.000000000000000E+000
  0.000000000000000E+000  0.000000000000000E+000   20.0000000000000     
==================================================
     Atomic positions (ang.)
--------------------------------------------------
   2.45575441288692        1.64751688179730        8.41013347363718     
   5.78530784561730       0.957226653270103        8.72565837058221     
   1.70275479338784        7.10307415909277        7.26801720437043     
   2.96081713867637        8.15269288197671        9.15171657735448     
   3.48286083548755        4.98992575704659        8.19789962316719     
  0.107909362053923        4.43747887139600        8.65080127357007     
   5.79210600500602        6.10010196055149        8.62106199628317     
   4.95962326797670        3.32665456916266        9.32355471615820     
   4.58012048769031        8.78040730211910        8.59194603166142     
   1.87522361829082        5.57948563990849        8.47639456174942     
   1.74459893792950        3.10814271195314        8.58517247573161     
   4.12334242001060        6.89973079848083        7.34036764257293     
   4.43081475997204        4.49028517331668        4.29964291944097     
  0.000000000000000E+000   5.92202999996368        2.09389999999999     
   4.46911975892915        1.54760961194282        4.38325453503410     
   1.48050000000000        7.40255899970158       1.000000000317414E-004
   1.56051334741631        7.32413300728312        4.05638663098857     
   4.41159726277466        7.31294298865813        4.16242398991970     
   2.96100000000000        5.92202999996368        2.09389999999999     
   4.44150000000000        7.40255899970158       1.000000000317414E-004
   4.44150000000000        4.44150000000000       1.000000000317414E-004
   2.91590651044837        5.68338935172696        6.16146848318392     
  0.000000000000000E+000   2.96097000003632        2.09389999999999     
   2.96100000000000        2.96097000003632        2.09389999999999     
   1.48050000000000        4.44150000000000       1.000000000317414E-004
   5.89562323127169       8.838804939626047E-002   6.50211115124787     
  2.059593790774471E-002   5.68116362279586        6.43659140833858     
   1.49499628765262        4.50954025211351        4.07133453091394     
   2.94598274497464       0.226057023796973        6.53807642748079     
   1.48050000000000        1.48052999996368       1.000000000317414E-004
   2.96100000000000       0.000000000000000E+000   2.09389999999999     
   1.37070141710475        1.60829296417250        4.24498928217409     
   2.87742695280307        2.94555579642776        6.42874301702062     
  9.528864787727154E-002   3.07874575051869        6.34504977926084     
   4.44150000000000        1.48052999996368       1.000000000317414E-004
  0.000000000000000E+000  0.000000000000000E+000   2.09389999999999     
  0.000000000000000E+000   2.96097000003632       1.000000000317414E-004
   1.50590049183013        4.39167498458311        6.09735586657965     
  0.000000000000000E+000   5.92202999996368       1.000000000317414E-004
   5.66995312653898        8.83681328447681        8.68856510063240     
   4.57488233525875        1.65328097755672        6.38508489610010     
  3.076016424911316E-002  6.514481071738247E-002   4.26939631410291     
   4.44769720570922        7.22863416874554        6.45621456588290     
   2.96100000000000        5.92202999996368       1.000000000317414E-004
   1.48050000000000        7.40255899970158        2.09389999999999     
   4.44150000000000        7.40255899970158        2.09389999999999     
   2.95139907930696        5.77769735857963        4.03436048767974     
   5.78377140912280        3.12434073167892        4.22699859314447     
   4.44150000000000        4.44150000000000        2.09389999999999     
   4.34081211607588        4.48218309834628        6.34685261597684     
   1.56040403978893        7.53467816554622        6.38723042836781     
   3.21455274988414        5.89277168198039        8.29509166445428     
  7.959572540192680E-002   5.97190973644881        4.25731243247893     
   5.83110003027795        3.40516336392935        8.92189306810955     
   4.44150000000000        1.48052999996368        2.09389999999999     
   2.85725558819402        3.05425380484714        4.08268121095237     
   1.48050000000000        4.44150000000000        2.09389999999999     
  0.591460168512264        5.57956010753979        8.21669353470561     
   3.24300743393271       7.269179519504947E-003   8.65905286239877     
   2.96100000000000        2.96097000003632       1.000000000317414E-004
  0.000000000000000E+000  0.000000000000000E+000  1.000000000317414E-004
   1.48050000000000        1.48052999996368        2.09389999999999     
   2.96100000000000       0.000000000000000E+000  1.000000000317414E-004
   1.32970729657322        1.50983622761847        6.16394223974288     
   2.58986637790290        2.67110562240649        8.61206100242427     
   3.03111903392120        8.79726822699203        4.35369483429453     
==================================================
     Total energy (eV)
--------------------------------------------------
  -702.132952336942     
==================================================
     Forces (eV ang.^-1)
--------------------------------------------------
  0.282838157699375        1.49881641201235        1.42793577705171     
 -6.219175080404615E-002  -1.27594901839711       0.424747392453844     
 -0.296290036452258       0.832190873682130      -4.900765558070169E-002
 -0.963738004103873       -1.61328883805429        1.18562993996392     
   1.05721668050505       -1.63444322497847       3.645275529652826E-002
 -0.275401977869467       -1.73900790819614       0.680745815269463     
  0.627571292925902       0.773127037601618        1.06061889430928     
 -0.505748814284957      -0.180744192069495       0.109286368649224     
 -1.528270354154592E-002  0.339250475265251       0.829041962910604     
  0.703747641173712        1.45887884397687      -0.134645668048157     
  -1.65588179462627      -3.151815127089089E-002  0.671823282649893     
 -2.523749018205589E-002  0.482387354028837       0.170489704345664     
 -3.069629755397719E-002  -1.05652360720230       -1.40576833800477     
 -0.306363610493492      -0.354282240835861      -0.400653485208237     
 -0.525985593074472      -0.356428090121522       -1.28143083972855     
  2.041740597364181E-003  1.085545236056683E-003 -5.297029217238185E-002
 -0.668270133974889        1.67938563844848        1.33125964145234     
  0.832250570433628        1.30237025134981       0.233729195033154     
  0.396922330486620      -0.548579860444258       -1.41348846261542     
  1.598180043181136E-003 -3.397801871251367E-003  3.383992612583476E-002
  3.031486672157374E-003 -6.872712080084444E-002  0.270604075499130     
 -8.144666253819194E-002   1.50668246564648      -6.583675928487169E-002
 -0.495511828348393       8.134154307358421E-002  8.535716576903672E-002
  0.329574958316101      -0.108520924382563      -3.150093053072042E-002
 -5.808491344247266E-003 -6.963315020660549E-002  0.135227681332692     
  3.065506445419180E-002  3.928201927380261E-004 -0.220319731425448     
 -0.633046910632348        1.16072501297449       -2.57472413838933     
 -0.990793353104296       -1.52414759414556       0.339566869063998     
  0.156542123477954      -0.556797140528690      -0.373908734280454     
 -7.238068751038640E-003  7.302956461242326E-002  0.156585194633413     
  0.298859531486003       0.637384436148869       0.304428969104108     
  0.611970363642733      -0.608419639141600       -1.02503062192538     
   1.05491769730753      -2.178359714219270E-002 -0.369427576859846     
  -1.70304806431813       -1.30261012155579       0.124021917245450     
  3.571660126841020E-003  7.485780515634816E-002  0.268429503829113     
 -0.238120438774787       0.493988537120060       0.402633934711858     
  5.245607252794344E-002  5.242777254918448E-003 -0.660497449530453     
 -0.171356263498023       0.305701054444739        1.00501991134051     
  4.858381172211695E-002  0.122367654749538      -0.544356490795561     
  0.669881592557290        1.27868516216585       -1.10951994443791     
  -1.96715214661210      -0.971522061289427       0.115068997616689     
 -0.415152680334278       -1.04961640400807      -0.159303544322715     
  0.589366794750315       0.553134808407885      -0.390793135417007     
 -5.177443355269717E-002  0.108136885160142      -0.553271762352864     
  0.103003123412906      -3.702951020629416E-002 -0.125673865598263     
  6.035483507868912E-003 -0.138739966685370       0.308682342108948     
  0.583689591338644        2.34956122970263        2.03219679950812     
   1.27419896682995       -1.15775426422188      -0.285362234389721     
  0.224439264788222       0.401902925105192      -0.108562452841273     
   1.32797774959345       -1.05999132695094      -0.233813517699399     
  1.834400297773393E-003  -1.28871463170014       0.617856147390852     
  -3.49912490679699       0.557629418921200       0.955045336612213     
 -0.884642117130233       0.165984551466031       8.032217044763570E-002
  0.606724748947488       0.203706625822848      -0.734577470122651     
  2.062992299782971E-002 -0.171473152501045       0.206701418082568     
  0.776004171426538       -1.23001777236886        1.38655646404063     
 -0.374980648548657       0.320419604193746      -0.654490690667949     
  0.914626081483831       0.904851997822810        1.40677776675095     
  7.295512163735612E-002   1.95038334528336       -2.43673243875243     
 -5.188506472639842E-002  1.983346102637102E-002 -0.665037963726726     
  3.731925226287174E-002 -0.128845843360040      -0.561994088030104     
 -0.159652029588858      -0.127847052623060       0.295685428774121     
 -4.104393064112230E-002 -0.114768244649456      -0.535671235809766     
   1.98316581327461       0.399560379856428        1.95145596500878     
   1.58922137943718       -1.57641861036621       -1.19264331604550     
 -0.179968453907496       8.429337820281591E-002 -0.298038959315025     
==================================================
     Stress (kbar)
--------------------------------------------------
     XX YY ZZ
--------------------------------------------------
  -33.4662664924777       -24.1070817516997       -15.0738002564833     
--------------------------------------------------
     XY YZ ZX
--------------------------------------------------
  -3.42256228632297        2.84702860787657       -3.24097623645762     
==================================================
     Charges (e)
--------------------------------------------------
  0.000000000000000E+000
  0.000000000000000E+000
  0.000000000000000E+000
  0.000000000000000E+000
  0.000000000000000E+000
  0.000000000000000E+000
  0.000000000000000E+000
  0.000000000000000E+000
  0.000000000000000E+000
  0.000000000000000E+000
  0.000000000000000E+000
  0.000000000000000E+000
  0.000000000000000E+000
  0.000000000000000E+000
  0.000000000000000E+000
  0.000000000000000E+000
  0.000000000000000E+000
  0.000000000000000E+000
  0.000000000000000E+000
  0.000000000000000E+000
  0.000000000000000E+000
  0.000000000000000E+000
  0.000000000000000E+000
  0.000000000000000E+000
  0.000000000000000E+000
  0.000000000000000E+000
  0.000000000000000E+000
  0.000000000000000E+000
  0.000000000000000E+000
  0.000000000000000E+000
  0.000000000000000E+000
  0.000000000000000E+000
  0.000000000000000E+000
  0.000000000000000E+000
  0.000000000000000E+000
  0.000000000000000E+000
  0.000000000000000E+000
  0.000000000000000E+000
  0.000000000000000E+000
  0.000000000000000E+000
  0.000000000000000E+000
  0.000000000000000E+000
  0.000000000000000E+000
  0.000000000000000E+000
  0.000000000000000E+000
  0.000000000000000E+000
  0.000000000000000E+000
  0.000000000000000E+000
  0.000000000000000E+000
  0.000000000000000E+000
  0.000000000000000E+000
  0.000000000000000E+000
  0.000000000000000E+000
  0.000000000000000E+000
  0.000000000000000E+000
  0.000000000000000E+000
  0.000000000000000E+000
  0.000000000000000E+000
  0.000000000000000E+000
  0.000000000000000E+000
  0.000000000000000E+000
  0.000000000000000E+000
  0.000000000000000E+000
  0.000000000000000E+000
  0.000000000000000E+000
  0.000000000000000E+000
**************************************************
     Configuration num.     22
==================================================
     System name
--------------------------------------------------
     H Mg O                                  
==================================================
     The number of atom types
--------------------------------------------------
       3
==================================================
     The number of atoms
--------------------------------------------------
         66
**************************************************
     Atom types and atom numbers
--------------------------------------------------
     H      12
     Mg     24
     O      30
==================================================
     Primitive lattice vectors (ang.)
--------------------------------------------------
   5.92200000000000       0.000000000000000E+000  0.000000000000000E+000
  0.000000000000000E+000   8.88300000000000       0.000000000000000E+000
  0.000000000000000E+000  0.000000000000000E+000   20.0000000000000     
==================================================
     Atomic positions (ang.)
--------------------------------------------------
   2.55253088816903        1.68832805383880        8.27431705705780     
   5.66498869015543       0.915181819458144        8.69607783325862     
   1.61644936460538        7.45614969913182        7.36191801821832     
   2.92496113604011        8.01431002517161        9.09875707407886     
   3.56783307589440        4.92291782577169        8.37607448926753     
  0.147712694397864        4.37549765284890        8.61623304928695     
  5.632565348648013E-003   6.12681466273656        8.81838577377328     
   4.88167108760137        3.45033769999330        9.16276731717966     
   4.60024210298906        8.82394046735390        8.62385632685788     
   1.79322533406141        5.61984173149333        8.60258864385326     
   1.61186027275498        3.04395434501321        8.55771879838348     
   4.05102641265167        7.01478327602406        7.35964350331344     
   4.41650887600614        4.50882709026733        4.29298692453537     
  0.000000000000000E+000   5.92202999996368        2.09389999999999     
   4.44532172911763        1.55560351174195        4.41724777195535     
   1.48050000000000        7.40255899970158       1.000000000317414E-004
   1.55669660796609        7.34844522948295        4.03757590383291     
   4.42662693818724        7.33692668552941        4.16841841774360     
   2.96100000000000        5.92202999996368        2.09389999999999     
   4.44150000000000        7.40255899970158       1.000000000317414E-004
   4.44150000000000        4.44150000000000       1.000000000317414E-004
   2.90148097423699        5.65938308008926        6.18143838430647     
  0.000000000000000E+000   2.96097000003632        2.09389999999999     
   2.96100000000000        2.96097000003632        2.09389999999999     
   1.48050000000000        4.44150000000000       1.000000000317414E-004
   5.87420830513044       6.618573881045317E-002   6.49090424380648     
  4.543835009320601E-003   5.71479703900282        6.42945195068274     
   1.47414984474334        4.53384853848231        4.05282646894503     
   2.97357473531047       0.222477431662446        6.54139971161502     
   1.48050000000000        1.48052999996368       1.000000000317414E-004
   2.96100000000000       0.000000000000000E+000   2.09389999999999     
   1.34781405503077        1.61878352124064        4.23801397128309     
   2.87599213691491        2.92148741842686        6.44110409531933     
  8.668375067212830E-002   3.05681714295104        6.38237339789541     
   4.44150000000000        1.48052999996368       1.000000000317414E-004
  0.000000000000000E+000  0.000000000000000E+000   2.09389999999999     
  0.000000000000000E+000   2.96097000003632       1.000000000317414E-004
   1.54796728428774        4.41519958781870        6.08161467832291     
  0.000000000000000E+000   5.92202999996368       1.000000000317414E-004
   5.66946798019912        8.83626099946184        8.71073772469195     
   4.60052269045386        1.61834885987044        6.38965848919291     
  3.050773738975098E-002  0.100636776191089        4.25692212678173     
   4.44404663903511        7.21751648596882        6.43214252246857     
   2.96100000000000        5.92202999996368       1.000000000317414E-004
   1.48050000000000        7.40255899970158        2.09389999999999     
   4.44150000000000        7.40255899970158        2.09389999999999     
   2.92545075992308        5.77040917247477        4.03974384996691     
   5.79227893709713        3.13073666446983        4.20102059911329     
   4.44150000000000        4.44150000000000        2.09389999999999     
   4.35501543250417        4.46537475807422        6.36027996616343     
   1.61658386613803        7.53751180368953        6.37319735681628     
   3.21459331986915        5.97454764338958        8.30916705950604     
  9.350073314595855E-002   5.91220777860310        4.26824348196287     
   5.85089277557973        3.40288624394919        8.93478482475025     
   4.44150000000000        1.48052999996368        2.09389999999999     
   2.86661868012030        3.00650787832732        4.10109361709727     
   1.48050000000000        4.44150000000000        2.09389999999999     
  0.591791383076277        5.57420053353170        8.19326853461389     
   3.22479920825902        8.87699085531629        8.65857471159053     
   2.96100000000000        2.96097000003632       1.000000000317414E-004
  0.000000000000000E+000  0.000000000000000E+000  1.000000000317414E-004
   1.48050000000000        1.48052999996368        2.09389999999999     
   2.96100000000000       0.000000000000000E+000  1.000000000317414E-004
   1.30528630943360        1.52279923688842        6.13643184802207     
   2.56139526270912        2.65181923246414        8.58688194209455     
   3.01350898519302        8.79345041309511        4.35405658275770     
==================================================
     Total energy (eV)
--------------------------------------------------
  -701.537838582452     
==================================================
     Forces (eV ang.^-1)
--------------------------------------------------
 -0.402418591549883       0.328027948771633        1.63662024817640     
  0.809149035685992        1.06487283434310       0.559849973363073     
  2.325930573267557E-002 -0.185074551415616      -0.379394816769762     
  0.422396949580226        1.52340227839837      -0.664580713998455     
 -0.991452167564341        3.76209981435199      -0.365038680288361     
 -0.114656156605795      -0.787881006647727       0.469700607843851     
   1.09084242894011      -0.496486971104046      -0.642751564898483     
  0.849136648493121      -0.566906349027014      -0.168100470196039     
 -0.575418552085960      -0.681259760118308       0.722254666737170     
  5.265297353755580E-003  0.951547423787744       -1.40117193935932     
   1.25243743440771       -1.42055886949555       0.632774223898440     
  0.461377342948741       0.108878838910946      -0.615219078248170     
  0.175773460197441       -1.50476473621220       -1.23128748183511     
 -0.345262351031965      -0.422040594360187      -0.459426950586085     
 -0.381961702834747      -0.172056003293741       -1.88557025640507     
  9.081679483720156E-005  1.377863996621984E-002 -7.857774820580987E-002
 -0.617152286477849        1.35289019471968        1.55818725760868     
  0.562428390765904        1.04813004564958       0.208913117862951     
  0.422390984725955      -0.570761377034656       -1.32992810355041     
  3.103484398339979E-003  9.567299151322468E-003  1.500388462382454E-002
  2.193564742659410E-004 -8.988862142431597E-002  0.281442469458436     
  0.425322133590630        2.06121615855910       0.602548547694952     
 -0.550653774627952       2.186092294068419E-002  0.133735929268875     
  0.356644780685940      -0.191046890877775       0.117357006538707     
 -4.026839673759859E-003 -9.257576092127237E-002  0.141939765294273     
  0.450066966385803       7.991117596972609E-002 -0.545071676710597     
 -0.408117905693957       0.762901895580521       -2.41822509272337     
 -0.613772091021896       -2.29923887747790       0.739599718155523     
 -5.254117737299475E-002 -0.621190001298591      -0.790077865565851     
 -8.141805081156120E-003  8.264850681972603E-002  0.188811709807743     
  0.338830667664345       0.774912326669121       0.295686400533342     
  0.757181447551901      -0.407982483961213       -1.20056175379227     
  0.860183228947523       0.646420991295230      -0.814534662750695     
  -1.26799901051311      -0.412946449998963      -0.469721724615099     
  3.791576772734491E-003  8.474784120191654E-002  0.318505096323363     
 -0.292599171905921       0.666358701276723       0.320915731252128     
  5.562518890118807E-002  2.444113655840404E-002 -0.689081596021191     
  -1.49396534466606      -0.686785532523053        1.25050585188752     
  5.145716616266065E-002  0.134961281530688      -0.535377326807703     
  0.313188827143109      -0.353921320237986       -1.19169940620077     
  -2.36378275469670      -0.786623452411759       0.556149005863887     
 -0.635573677656801       -1.61166006841083      -0.106112204846281     
  0.463314896819672       0.833250685414804       0.369817283156750     
 -5.513406166251705E-002  0.127913153557552      -0.550621895018244     
  3.402678048617309E-002 -3.912945338750903E-002 -0.205653121736068     
  5.808579297645503E-002 -0.166290668425749       0.416310470389429     
  0.995736991227525        2.62143550541450        1.82194688413662     
  0.946918666493361       -1.17932683165799       1.886034035275753E-002
  0.151226472956704       0.476673159719766      -0.135097482996486     
   1.30921917907193       -1.13434680004330      -0.208106912809946     
 -0.688496811248880      -0.643341098465034        1.11557988895432     
  -1.11925396337380       -4.38217287767122        1.42523101945617     
  -1.30469512689841        1.41548389489261      -2.765745601455631E-002
  -1.09472214217698      -0.274381180810262      -0.162231248943546     
 -7.463119676271354E-003 -0.226569719334903       8.131523180452450E-002
  0.667115365038316      -0.708829883333194        1.21230747928514     
 -0.317657689713712       0.321905691315391      -0.809702080026800     
  0.929454812915046        2.28098594469762        3.83469901485095     
 -0.985525058883888       -1.10144094284523      -0.647115737749441     
 -5.708821720444181E-002  3.707393468193618E-002 -0.691485101636313     
  4.318371965681064E-002 -0.161781199867039      -0.577076948477639     
 -0.156642840884980      -0.164219260733045       0.192433614135400     
 -4.760714548585691E-002 -0.151368683228292      -0.546623218808958     
   2.25649371416936       3.619832318613207E-002   2.53889505462328     
 -0.668845058110218       0.914507096145201       -1.00798450381604     
  6.198734680367385E-002  0.111154746443216      -0.312032613167520     
==================================================
     Stress (kbar)
--------------------------------------------------
     XX YY ZZ
--------------------------------------------------
  -39.6271857370168       -30.0325229567601       -19.6197840966885     
--------------------------------------------------
     XY YZ ZX
--------------------------------------------------
   3.12473711242963        2.03959380133711       0.434373134045122     
==================================================
     Charges (e)
--------------------------------------------------
  0.000000000000000E+000
  0.000000000000000E+000
  0.000000000000000E+000
  0.000000000000000E+000
  0.000000000000000E+000
  0.000000000000000E+000
  0.000000000000000E+000
  0.000000000000000E+000
  0.000000000000000E+000
  0.000000000000000E+000
  0.000000000000000E+000
  0.000000000000000E+000
  0.000000000000000E+000
  0.000000000000000E+000
  0.000000000000000E+000
  0.000000000000000E+000
  0.000000000000000E+000
  0.000000000000000E+000
  0.000000000000000E+000
  0.000000000000000E+000
  0.000000000000000E+000
  0.000000000000000E+000
  0.000000000000000E+000
  0.000000000000000E+000
  0.000000000000000E+000
  0.000000000000000E+000
  0.000000000000000E+000
  0.000000000000000E+000
  0.000000000000000E+000
  0.000000000000000E+000
  0.000000000000000E+000
  0.000000000000000E+000
  0.000000000000000E+000
  0.000000000000000E+000
  0.000000000000000E+000
  0.000000000000000E+000
  0.000000000000000E+000
  0.000000000000000E+000
  0.000000000000000E+000
  0.000000000000000E+000
  0.000000000000000E+000
  0.000000000000000E+000
  0.000000000000000E+000
  0.000000000000000E+000
  0.000000000000000E+000
  0.000000000000000E+000
  0.000000000000000E+000
  0.000000000000000E+000
  0.000000000000000E+000
  0.000000000000000E+000
  0.000000000000000E+000
  0.000000000000000E+000
  0.000000000000000E+000
  0.000000000000000E+000
  0.000000000000000E+000
  0.000000000000000E+000
  0.000000000000000E+000
  0.000000000000000E+000
  0.000000000000000E+000
  0.000000000000000E+000
  0.000000000000000E+000
  0.000000000000000E+000
  0.000000000000000E+000
  0.000000000000000E+000
  0.000000000000000E+000
  0.000000000000000E+000
**************************************************
     Configuration num.     23
==================================================
     System name
--------------------------------------------------
     H Mg O                                  
==================================================
     The number of atom types
--------------------------------------------------
       3
==================================================
     The number of atoms
--------------------------------------------------
         66
**************************************************
     Atom types and atom numbers
--------------------------------------------------
     H      12
     Mg     24
     O      30
==================================================
     Primitive lattice vectors (ang.)
--------------------------------------------------
   5.92200000000000       0.000000000000000E+000  0.000000000000000E+000
  0.000000000000000E+000   8.88300000000000       0.000000000000000E+000
  0.000000000000000E+000  0.000000000000000E+000   20.0000000000000     
==================================================
     Atomic positions (ang.)
--------------------------------------------------
   2.61914300174892        1.61243083683023        8.43445084909928     
   5.69242777038376       0.942262478726509        8.74093640726098     
   1.54199038576569        7.87774693954079        7.27198466815447     
   2.89249870582065        8.05698558026062        8.97651156279852     
   3.65806526922837        5.28041159254711        8.54854585434944     
  0.266574812632704        4.21627184504738        8.53812545924872     
  0.386974497179618        6.15765144211755        8.96863008159822     
   4.92392975163404        3.47236409230527        8.88401929926180     
   4.57822872317164        8.75160733923395        8.78521520175981     
   1.64513232045263        5.82818601883595        8.35794600715744     
   1.52046867195901        2.69783260465382        8.66011767911482     
   4.06275042330200        7.23253804295103        7.28956193373555     
   4.40047237458267        4.52180180344409        4.26892517463105     
  0.000000000000000E+000   5.92202999996368        2.09389999999999     
   4.40129218891834        1.56362401949625        4.44897797632223     
   1.48050000000000        7.40255899970158       1.000000000317414E-004
   1.54367490285450        7.39783360121966        4.02805507090762     
   4.45624180682632        7.38405273309494        4.17979281542264     
   2.96100000000000        5.92202999996368        2.09389999999999     
   4.44150000000000        7.40255899970158       1.000000000317414E-004
   4.44150000000000        4.44150000000000       1.000000000317414E-004
   2.88565705499326        5.64545282653772        6.21892343801967     
  0.000000000000000E+000   2.96097000003632        2.09389999999999     
   2.96100000000000        2.96097000003632        2.09389999999999     
   1.48050000000000        4.44150000000000       1.000000000317414E-004
   5.84903971878233       3.706345145134304E-002   6.46455177476777     
   5.89706632851994        5.77193714749745        6.39516468155213     
   1.43590098985823        4.54798766673571        4.03674266431350     
   3.01535299879101       0.216450044379671        6.53505035824229     
   1.48050000000000        1.48052999996368       1.000000000317414E-004
   2.96100000000000       0.000000000000000E+000   2.09389999999999     
   1.32275448513683        1.62816556755904        4.21882854884214     
   2.88378296026651        2.89192382490114        6.44926247939883     
  5.900497663121232E-002   3.01899041815018        6.43165998873485     
   4.44150000000000        1.48052999996368       1.000000000317414E-004
  0.000000000000000E+000  0.000000000000000E+000   2.09389999999999     
  0.000000000000000E+000   2.96097000003632       1.000000000317414E-004
   1.59070500025254        4.43971080733227        6.08278880089415     
  0.000000000000000E+000   5.92202999996368       1.000000000317414E-004
   5.67024304434113        8.84577091201300        8.72420862906790     
   4.60098112552271        1.55206447921973        6.40382775645050     
  1.602820098050554E-002  0.124944297917107        4.23435497953025     
   4.44799990978230        7.21796379040396        6.39110874976732     
   2.96100000000000        5.92202999996368       1.000000000317414E-004
   1.48050000000000        7.40255899970158        2.09389999999999     
   4.44150000000000        7.40255899970158        2.09389999999999     
   2.90103460101873        5.80389082091169        4.07818770737972     
   5.82041906112020        3.11766296524951        4.15947121437439     
   4.44150000000000        4.44150000000000        2.09389999999999     
   4.39493438611140        4.42102702115390        6.37641174510579     
   1.68619535553418        7.53854976136266        6.37391307932943     
   3.18059598056282        6.06120140850307        8.34571967301297     
  8.663296320406093E-002   5.84660354680284        4.28108180584923     
   5.86556237681464        3.37901111030751        8.94993583692760     
   4.44150000000000        1.48052999996368        2.09389999999999     
   2.89291987387537        2.92000349430339        4.14437500655203     
   1.48050000000000        4.44150000000000        2.09389999999999     
  0.618295804080460        5.60131785948174        8.21885658777719     
   3.17854821430201        8.84485311630713        8.63843427852792     
   2.96100000000000        2.96097000003632       1.000000000317414E-004
  0.000000000000000E+000  0.000000000000000E+000  1.000000000317414E-004
   1.48050000000000        1.48052999996368        2.09389999999999     
   2.96100000000000       0.000000000000000E+000  1.000000000317414E-004
   1.30739001260232        1.54127320179160        6.13522485852234     
   2.51539606796302        2.63874166071446        8.53128566718416     
   2.99428031716125        8.78990839267193        4.34745098800766     
==================================================
     Total energy (eV)
--------------------------------------------------
  -702.114039514810     
==================================================
     Forces (eV ang.^-1)
--------------------------------------------------
  0.181133374394240       0.880865454989963        1.19420623492510     
  0.358034793243904      -1.251606073295059E-002  0.345761895601672     
  8.996805691275324E-002 -0.803198601039048        1.09814666125740     
  -1.47021013928113       -3.71343570810300        1.74333739682831     
  0.723111832190829       -1.51097396743606       0.553635162176366     
  0.331496288585400       0.872194047844413       0.415075165406657     
  -1.32165222472577       0.494303784615134       0.751280571840116     
  -1.59788032519991      -0.304152476665104       0.101130099653381     
  0.227274334493010       9.513477065423677E-002 -3.553549335772321E-002
   1.46929847563621      -0.776251183494328      -0.581075964558133     
  0.812440812773048       0.137785143095223       0.298354794553806     
 -0.253730264774225      -0.721125331874131        1.08108860151807     
  0.271823224121825       -1.84396174450902      -0.806822535350683     
 -0.387096221626399      -0.398724310841124      -0.504342846817736     
  6.353801127892687E-003 -0.126592527453429       -2.35761086713784     
 -2.735338777547128E-003  3.649499119680250E-002 -0.100111151895546     
 -0.381756382330132       0.856181622610084        1.74823501844699     
  7.255171228646205E-002  0.682431669070384      -5.390989969000200E-003
  0.410090841182194      -0.480901878456666      -0.966869374851368     
  4.519255001204421E-003  3.335221153058024E-002  6.880173395638742E-003
 -4.055421603412481E-003 -0.107295232957338       0.255034637997675     
   1.66903388987043        2.36500933380025        1.15409576529820     
 -0.608960218926584      -0.108472189371002       0.107218084032972     
  0.386158932042236      -0.340843655677619       0.314429674273169     
 -6.352952756441866E-004 -0.110702248159856       0.114562812904507     
  0.694422042867453       0.610501119742817      -0.732296019116656     
  0.136643512641155      -0.230502571170505       -1.24821682953227     
  0.314960291854458       -2.71404007847699        1.31665201702725     
 -0.314322932831195      -0.113935153384478       -1.05262522758753     
 -9.390955282247182E-003  7.716644021748173E-002  0.209869624571982     
  0.399327417511148       0.871400720756665       0.293247601841471     
  0.903941611131848      -0.327977433813605      -0.789780214193548     
  0.331913116003298        1.09618803520059      -0.664307039515837     
 -0.628502840708195       0.263881958164692      -0.950641319584310     
  3.785638146953248E-003  7.805282590785645E-002  0.368026286521585     
 -0.376816424586951       0.818702961746215       0.153697942460864     
  5.977905770351697E-002  6.098968634311135E-002 -0.694296519549997     
  -2.88115776732882       -1.61883004904324        1.11604319585006     
  5.383485077714072E-002  0.122142301555135      -0.507573356367478     
 -0.204693202993681       1.473526308949437E-002 -0.755802397037084     
  -2.34357989615023      -0.350402281044852       0.619879779832604     
 -0.684975491477005       -2.05120408845455       9.232228233989165E-002
   1.27155231484980        1.40889150774821       -1.07748415517314     
 -5.751037184137448E-002  0.127117070971660      -0.529883014454957     
 -6.499283224652141E-002 -5.299857861101116E-002 -0.248211605530081     
  0.132278593158507      -0.196412246732538       0.485826103837078     
   1.11462936285826        2.16060614083860        1.22967409187287     
  0.384658159446423      -0.984678162457603       0.335954134673992     
  7.383122907897296E-003  0.536884350752832      -8.344899768737246E-002
  0.911671739758659      -0.662230825681157      -0.242501183989306     
  -1.26881526318562      -0.427433710823329      -6.575151745018709E-002
  -2.07225663857225        1.66288230304661      -0.449446077327080     
  -1.70939755044592        2.77965579631048      -0.149135453565382     
  0.762772483109140       -1.63195077562242      -0.116397743468620     
 -4.517694257147428E-002 -0.263019828272787      -9.268120210755747E-002
  0.455344206516226       0.255926423905753       0.699065358860994     
 -0.175953325364212       0.324394510320880      -0.852706532700013     
  0.994392871402686        1.53672569256497        1.27099778811716     
   1.26016005632706        3.96329853246823       -2.64572987562794     
 -6.432069546575180E-002  6.801602613716309E-002 -0.692725820444067     
  5.316730751785963E-002 -0.185765127792939      -0.590711448072114     
 -0.137449294072054      -0.191566966476015       7.300082054624714E-002
 -5.797191910796701E-002 -0.181897082152723      -0.557922543655035     
   1.92454176969499      -0.678386957583215        2.39881055765212     
 -0.397316706654778       -1.31500269863503      -0.450374296499058     
  0.332842270461468       0.254155590819982      -0.348714153958959     
==================================================
     Stress (kbar)
--------------------------------------------------
     XX YY ZZ
--------------------------------------------------
  -26.1987514003226       -17.4070942403834       -15.8016659529813     
--------------------------------------------------
     XY YZ ZX
--------------------------------------------------
   1.25795306536971       -4.03307307008168       -2.69570953527674     
==================================================
     Charges (e)
--------------------------------------------------
  0.000000000000000E+000
  0.000000000000000E+000
  0.000000000000000E+000
  0.000000000000000E+000
  0.000000000000000E+000
  0.000000000000000E+000
  0.000000000000000E+000
  0.000000000000000E+000
  0.000000000000000E+000
  0.000000000000000E+000
  0.000000000000000E+000
  0.000000000000000E+000
  0.000000000000000E+000
  0.000000000000000E+000
  0.000000000000000E+000
  0.000000000000000E+000
  0.000000000000000E+000
  0.000000000000000E+000
  0.000000000000000E+000
  0.000000000000000E+000
  0.000000000000000E+000
  0.000000000000000E+000
  0.000000000000000E+000
  0.000000000000000E+000
  0.000000000000000E+000
  0.000000000000000E+000
  0.000000000000000E+000
  0.000000000000000E+000
  0.000000000000000E+000
  0.000000000000000E+000
  0.000000000000000E+000
  0.000000000000000E+000
  0.000000000000000E+000
  0.000000000000000E+000
  0.000000000000000E+000
  0.000000000000000E+000
  0.000000000000000E+000
  0.000000000000000E+000
  0.000000000000000E+000
  0.000000000000000E+000
  0.000000000000000E+000
  0.000000000000000E+000
  0.000000000000000E+000
  0.000000000000000E+000
  0.000000000000000E+000
  0.000000000000000E+000
  0.000000000000000E+000
  0.000000000000000E+000
  0.000000000000000E+000
  0.000000000000000E+000
  0.000000000000000E+000
  0.000000000000000E+000
  0.000000000000000E+000
  0.000000000000000E+000
  0.000000000000000E+000
  0.000000000000000E+000
  0.000000000000000E+000
  0.000000000000000E+000
  0.000000000000000E+000
  0.000000000000000E+000
  0.000000000000000E+000
  0.000000000000000E+000
  0.000000000000000E+000
  0.000000000000000E+000
  0.000000000000000E+000
  0.000000000000000E+000
**************************************************
     Configuration num.     24
==================================================
     System name
--------------------------------------------------
     H Mg O                                  
==================================================
     The number of atom types
--------------------------------------------------
       3
==================================================
     The number of atoms
--------------------------------------------------
         66
**************************************************
     Atom types and atom numbers
--------------------------------------------------
     H      12
     Mg     24
     O      30
==================================================
     Primitive lattice vectors (ang.)
--------------------------------------------------
   5.92200000000000       0.000000000000000E+000  0.000000000000000E+000
  0.000000000000000E+000   8.88300000000000       0.000000000000000E+000
  0.000000000000000E+000  0.000000000000000E+000   20.0000000000000     
==================================================
     Atomic positions (ang.)
--------------------------------------------------
   2.95433217042656        1.83929053784795        8.87954652096402     
   5.76507711815291       0.944886193657897        8.79353269797372     
   1.60989458067282        7.82767672915088        7.30527643740302     
   2.92859256724484        7.95318653002444        8.90737073918423     
   3.82434965405697        5.71341764422761        8.65878405809394     
  0.332427226097411        4.24677447433084        8.70923316853895     
  0.664007934917651        6.23269102833801        9.10846016869934     
   5.02845184536644        3.34053382965684        8.42965024675601     
   4.63235170172415        8.85698621782175        8.82217949113579     
   1.79927854651920        5.62615998709189        8.17987414216119     
   1.50723129645185        2.45780667277343        8.73524539078919     
   4.27764300075560        7.17206667009159        7.28683723523348     
   4.39384923741019        4.49925000391144        4.20691838901401     
  0.000000000000000E+000   5.92202999996368        2.09389999999999     
   4.32712097598061        1.55976250783429        4.43607014909682     
   1.48050000000000        7.40255899970158       1.000000000317414E-004
   1.51172203656201        7.49041471135242        4.06798039547149     
   4.50433484656119        7.47369932165629        4.19564741899299     
   2.96100000000000        5.92202999996368        2.09389999999999     
   4.44150000000000        7.40255899970158       1.000000000317414E-004
   4.44150000000000        4.44150000000000       1.000000000317414E-004
   2.89770043215456        5.68298812493587        6.29387329243934     
  0.000000000000000E+000   2.96097000003632        2.09389999999999     
   2.96100000000000        2.96097000003632        2.09389999999999     
   1.48050000000000        4.44150000000000       1.000000000317414E-004
   5.84031441842761       1.599430674843474E-002   6.40291627524605     
   5.85929287666412        5.84913222306867        6.31165247988304     
   1.38058575849920        4.51197349841994        4.05878728555741     
   3.06648606551150       0.216721222748851        6.49296697988993     
   1.48050000000000        1.48052999996368       1.000000000317414E-004
   2.96100000000000       0.000000000000000E+000   2.09389999999999     
   1.31082067467853        1.62272879581660        4.17995997844780     
   2.90234654574985        2.87043080776943        6.43983576932192     
  4.724860016014409E-003   2.96325953400329        6.48246527932693     
   4.44150000000000        1.48052999996368       1.000000000317414E-004
  0.000000000000000E+000  0.000000000000000E+000   2.09389999999999     
  0.000000000000000E+000   2.96097000003632       1.000000000317414E-004
   1.56154438815453        4.42214847645393        6.13047383520609     
  0.000000000000000E+000   5.92202999996368       1.000000000317414E-004
   5.66872104884287        8.86977591627345        8.70439630421819     
   4.51777078342628        1.44089429360059        6.44564674690218     
   5.88368465709335       7.377507373389722E-002   4.20169131219721     
   4.48528567750979        7.28062130569809        6.31728461736883     
   2.96100000000000        5.92202999996368       1.000000000317414E-004
   1.48050000000000        7.40255899970158        2.09389999999999     
   4.44150000000000        7.40255899970158        2.09389999999999     
   2.90207169325098        5.93902083287457        4.18727331704732     
   5.87865878176519        3.04868598272120        4.09886942292205     
   4.44150000000000        4.44150000000000        2.09389999999999     
   4.48210866746151        4.33239298020384        6.39605465232804     
   1.71929077709478        7.53928051521035        6.38980101434040     
   3.07832953501512        6.20924099988297        8.40318464567332     
   5.92143823507529        5.85065478877176        4.28559013770316     
   5.86562497697549        3.29904824099671        8.95019076579526     
   4.44150000000000        1.48052999996368        2.09389999999999     
   2.94972578024319        2.80005858135541        4.23098297074598     
   1.48050000000000        4.44150000000000        2.09389999999999     
  0.704992771073223        5.69835011196424        8.31666761507559     
   3.09142228109198        8.80905241531344        8.56007272789624     
   2.96100000000000        2.96097000003632       1.000000000317414E-004
  0.000000000000000E+000  0.000000000000000E+000  1.000000000317414E-004
   1.48050000000000        1.48052999996368        2.09389999999999     
   2.96100000000000       0.000000000000000E+000  1.000000000317414E-004
   1.38800439344347        1.54487744185284        6.22174243323503     
   2.44551101895811        2.55447382066264        8.44372477326387     
   2.99071427741751        8.80145293291946        4.31305146910471     
==================================================
     Total energy (eV)
--------------------------------------------------
  -703.175763384934     
==================================================
     Forces (eV ang.^-1)
--------------------------------------------------
 -0.302665424789175      -0.711520929795533       5.845129225920738E-003
  0.657751471574164       0.493635829178333       0.218122800250466     
  0.174363948231912      -0.370624928251764        1.26146190361884     
 -0.309199594826555       -1.85222007578357       0.800992600714378     
   1.46359139050544       -1.60927069962499       0.976857685451799     
 -0.304033534546281      -0.655254628994373       0.568412045665494     
 -0.228270670274730       0.773342381960788       0.780819427263811     
 -0.339472537303488       3.852160076701275E-002  0.670099236429771     
 -0.503617171743456      -0.485280043908401      -0.327527372288293     
 -0.248820878548142       0.542500657106022        1.12251820062774     
  0.269641548789918       0.129120544501373      -8.657190515351340E-002
 -0.664749629901946       0.134955653238900       0.248485884201824     
 -4.417652260939733E-002  -1.33975076287320       1.499690762976312E-002
 -0.370131027100100      -8.103806840286960E-002 -0.350994252838244     
   1.31370203683007      -0.965793326314822       -1.89503963461775     
 -4.198006984267213E-003  6.669809822622122E-002 -5.340656920509292E-002
  0.160848938478505      -7.441306571304331E-002   1.39048002928863     
 -0.893922685422670      -0.396100092363081      -0.476167836012670     
  0.280453807552465      -4.968207893237228E-002 -0.184120778434636     
  5.029202527241971E-003  6.617906531089811E-002  7.295853832050501E-002
 -8.090025382248607E-003 -8.803002621376842E-002  0.151342927899352     
   1.05923462598429        1.22061185413725       0.255309645456670     
 -0.603671841132054      -0.313288342455937      -0.220216634577249     
  0.374897437209278      -0.530294928558598       0.342501997360552     
  2.714890363861524E-003 -8.711324009428789E-002  3.127568077031430E-002
   1.59977042708174        1.05031783214067       8.379102256247520E-002
   1.38961525730842       -1.50473199730863       0.292041758503496     
   1.00660761256596       -1.25785776999536        1.73535846440443     
  -1.81500235995126      -0.718556377706600       0.266240340507158     
 -9.161170178429840E-003  2.400771932324939E-002  0.177616617205734     
  0.444763173444725       0.681187305634268       0.301014471854286     
  0.982938522608261      -0.798060758057911       0.621276966802882     
 -0.306786533759655       0.876135687632748      -0.234053130607974     
  0.750614516779791      -2.745632087574176E-002  -1.00888473350778     
  2.833552325810576E-003  2.332048987516644E-002  0.365373678316716     
 -0.469860045095308       0.704814580646195      -0.137003625846791     
  6.006337141759378E-002  0.106229776997833      -0.641903506394588     
  -1.71111558726532      -0.632460899746856       0.652799215674028     
  5.008974271774125E-002  3.518808289131010E-002 -0.482721447463761     
 -6.649150401198813E-002 -0.278678383036894      -0.380871647827948     
 -0.430622136830960        1.16545515037431      -0.330131065588097     
  0.162981949854504       -1.13778880182147       0.467477585127543     
  0.791580985331741       0.613564396985625       0.508620138820567     
 -5.275727462739531E-002  5.407750925865024E-002 -0.508818001632228     
 -0.160755302875452      -3.792604014093036E-002 -5.238870528257351E-002
  0.178477657675858      -0.180593555302326       0.293133295546529     
  0.626582821139472       1.271171304729793E-002  8.560698779392599E-002
 -0.513786547306431      -0.237920479822734       0.691030054906255     
 -0.201593833306471       0.429584611850482       8.384003883380228E-002
 -0.431540640036837       0.558274093007150      -0.161627576304090     
  -1.62512931999982      -0.663165620714407      -0.855625882799656     
  -1.36394356259105       0.433767599811023       -1.46032268224277     
 -0.673203824963039        2.23401115421718      -0.596848477175266     
 -7.053144826842582E-002  0.547216591734898       -1.03971758604186     
 -9.862621413854847E-002 -0.182392577612539      -0.199334113329365     
 -0.569359666239764        2.22066239355425      -0.369225903839988     
  4.941390104461981E-002  0.283458910616854      -0.401688664276763     
  3.986069157591032E-003 -0.755833716181887      -0.694934029022547     
  0.685046237669791        2.45158214048718       -1.07934518127849     
 -6.860337642666935E-002  0.104062623072145      -0.630718052844007     
  6.523633997619192E-002 -0.141344788006863      -0.608216318452663     
 -8.003730930956729E-002 -0.160518398079496       1.845907494951806E-002
 -6.968802592707722E-002 -0.147052851180576      -0.586945788269814     
  7.046198263568086E-002  -1.01064082335744       0.250528620514197     
  0.746396792806767       0.794157697932130       0.708693224083769     
  0.207854570075731       0.588183634279379      -0.381019353724682     
==================================================
     Stress (kbar)
--------------------------------------------------
     XX YY ZZ
--------------------------------------------------
  -26.8831287081248       -22.2136142829810       -23.8104709858071     
--------------------------------------------------
     XY YZ ZX
--------------------------------------------------
  -1.23747836539137       -1.11229706995128       -1.38189350450166     
==================================================
     Charges (e)
--------------------------------------------------
  0.000000000000000E+000
  0.000000000000000E+000
  0.000000000000000E+000
  0.000000000000000E+000
  0.000000000000000E+000
  0.000000000000000E+000
  0.000000000000000E+000
  0.000000000000000E+000
  0.000000000000000E+000
  0.000000000000000E+000
  0.000000000000000E+000
  0.000000000000000E+000
  0.000000000000000E+000
  0.000000000000000E+000
  0.000000000000000E+000
  0.000000000000000E+000
  0.000000000000000E+000
  0.000000000000000E+000
  0.000000000000000E+000
  0.000000000000000E+000
  0.000000000000000E+000
  0.000000000000000E+000
  0.000000000000000E+000
  0.000000000000000E+000
  0.000000000000000E+000
  0.000000000000000E+000
  0.000000000000000E+000
  0.000000000000000E+000
  0.000000000000000E+000
  0.000000000000000E+000
  0.000000000000000E+000
  0.000000000000000E+000
  0.000000000000000E+000
  0.000000000000000E+000
  0.000000000000000E+000
  0.000000000000000E+000
  0.000000000000000E+000
  0.000000000000000E+000
  0.000000000000000E+000
  0.000000000000000E+000
  0.000000000000000E+000
  0.000000000000000E+000
  0.000000000000000E+000
  0.000000000000000E+000
  0.000000000000000E+000
  0.000000000000000E+000
  0.000000000000000E+000
  0.000000000000000E+000
  0.000000000000000E+000
  0.000000000000000E+000
  0.000000000000000E+000
  0.000000000000000E+000
  0.000000000000000E+000
  0.000000000000000E+000
  0.000000000000000E+000
  0.000000000000000E+000
  0.000000000000000E+000
  0.000000000000000E+000
  0.000000000000000E+000
  0.000000000000000E+000
  0.000000000000000E+000
  0.000000000000000E+000
  0.000000000000000E+000
  0.000000000000000E+000
  0.000000000000000E+000
  0.000000000000000E+000
**************************************************
     Configuration num.     25
==================================================
     System name
--------------------------------------------------
     H Mg O                                  
==================================================
     The number of atom types
--------------------------------------------------
       3
==================================================
     The number of atoms
--------------------------------------------------
         66
**************************************************
     Atom types and atom numbers
--------------------------------------------------
     H      12
     Mg     24
     O      30
==================================================
     Primitive lattice vectors (ang.)
--------------------------------------------------
   5.92200000000000       0.000000000000000E+000  0.000000000000000E+000
  0.000000000000000E+000   8.88300000000000       0.000000000000000E+000
  0.000000000000000E+000  0.000000000000000E+000   20.0000000000000     
==================================================
     Atomic positions (ang.)
--------------------------------------------------
   2.99737149220987        1.87090862183868        8.89146976321956     
   5.76935777136219       0.939294376332885        8.79080904374385     
   1.64079386541982        7.76176344106728        7.32346293840444     
   2.96639075305397        7.94890059205087        8.88818264150242     
   3.89337567353797        5.71623336844443        8.68896013003575     
  0.300979126375858        4.23677865760397        8.76310908960086     
  0.684628145897060        6.26106035799954        9.14394575938589     
   5.04202078584458        3.33726296948504        8.39846537195161     
   4.60240456472595        8.87458367673128        8.80012643224647     
   1.80079607884694        5.59126096157592        8.26149615350369     
   1.49559771694598        2.46731593601169        8.71818892886603     
   4.29051307624358        7.15955043416881        7.29615980161062     
   4.39416116379554        4.49454168612035        4.20033704339555     
  0.000000000000000E+000   5.92202999996368        2.09389999999999     
   4.32148857973323        1.55747580048677        4.43054146174915     
   1.48050000000000        7.40255899970158       1.000000000317414E-004
   1.50856388751873        7.49893954159176        4.07522712879127     
   4.50770860428197        7.48192252807629        4.19635555884761     
   2.96100000000000        5.92202999996368        2.09389999999999     
   4.44150000000000        7.40255899970158       1.000000000317414E-004
   4.44150000000000        4.44150000000000       1.000000000317414E-004
   2.90149223531569        5.68960512211432        6.30055534550409     
  0.000000000000000E+000   2.96097000003632        2.09389999999999     
   2.96100000000000        2.96097000003632        2.09389999999999     
   1.48050000000000        4.44150000000000       1.000000000317414E-004
   5.84266890632651       1.632160983861487E-002   6.39654304704271     
   5.85792880471255        5.85363598583473        6.30370640390996     
   1.37680884380536        4.50581157404567        4.06462117543367     
   3.06856003447721       0.216777720509541        6.48805567968746     
   1.48050000000000        1.48052999996368       1.000000000317414E-004
   2.96100000000000       0.000000000000000E+000   2.09389999999999     
   1.31173716498146        1.62038073365555        4.17699475830552     
   2.90363608525667        2.87003552361952        6.43793611467822     
  6.289421002797983E-004   2.95825996515155        6.48509374472843     
   4.44150000000000        1.48052999996368       1.000000000317414E-004
  0.000000000000000E+000  0.000000000000000E+000   2.09389999999999     
  0.000000000000000E+000   2.96097000003632       1.000000000317414E-004
   1.55277851033865        4.41729257564573        6.13689950614827     
  0.000000000000000E+000   5.92202999996368       1.000000000317414E-004
   5.67028412375593        8.87259081887729        8.70042057287352     
   4.50690576339563        1.43246132120759        6.44978096997511     
   5.87790333773362       6.382598972760925E-002   4.19978603447063     
   4.49041524372035        7.28973718452336        6.31193742588956     
   2.96100000000000        5.92202999996368       1.000000000317414E-004
   1.48050000000000        7.40255899970158        2.09389999999999     
   4.44150000000000        7.40255899970158        2.09389999999999     
   2.90432856266571        5.95374833767344        4.19863492624428     
   5.88347348821006        3.04010819956557        4.09424809485857     
   4.44150000000000        4.44150000000000        2.09389999999999     
   4.48965600997245        4.32517384740887        6.39779108533583     
   1.71568605400663        7.54008211793392        6.39140385988711     
   3.06501865159363        6.22429651949364        8.40556209968128     
   5.90956408606286        5.85856302758964        4.28435131281602     
   5.86435580293361        3.29308029857126        8.94709658684596     
   4.44150000000000        1.48052999996368        2.09389999999999     
   2.95451995012487        2.79368435192243        4.23886126230470     
   1.48050000000000        4.44150000000000        2.09389999999999     
  0.714470900530478        5.70578240015522        8.32310211279514     
   3.08252875010471        8.80584195887826        8.55154299978001     
   2.96100000000000        2.96097000003632       1.000000000317414E-004
  0.000000000000000E+000  0.000000000000000E+000  1.000000000317414E-004
   1.48050000000000        1.48052999996368        2.09389999999999     
   2.96100000000000       0.000000000000000E+000  1.000000000317414E-004
   1.39808639839315        1.54248577881294        6.23306343878796     
   2.44159369538723        2.54283632290068        8.43811862000559     
   2.99185657608294        8.80439546960172        4.30814678078498     
==================================================
     Total energy (eV)
--------------------------------------------------
  -703.210547570321     
==================================================
     Forces (eV ang.^-1)
--------------------------------------------------
 -0.690221319201712      -0.582635688025508       1.093535080122532E-002
  0.723343066971740       0.843730654782863       0.269019120945076     
  9.431673294809415E-002 -0.228013913185092        1.38616165429184     
 -0.356941935612140       -2.44346586279425        1.03569913751629     
  -1.60976676837150       0.422776938184006      -0.115348202661455     
  5.601889645884592E-003 -0.183574132858538       0.315031772439535     
 -0.287040711844739      -6.687711869229492E-002 -0.593889506008653     
 -0.319593515002172       3.234573050722162E-002  0.734428129553214     
 -1.499026382197626E-002 -0.500783377278564      -0.365914307221455     
 -0.135004371523512       0.605911035043254       0.581732478931404     
  0.475180025329815      -6.865950744850233E-002  4.631564589300839E-002
 -0.578467380077755       0.278557598641269      -0.289145167101294     
 -7.772262421260547E-002  -1.23073130767770       0.112893696605157     
 -0.361476670834920      -4.170755175650446E-002 -0.320250580102719     
   1.44531483498766       -1.06041717363497       -1.80877469886279     
 -4.121364659472194E-003  6.801132374959011E-002 -4.270357740839193E-002
  0.216216438013651      -0.180186122331264        1.31566115774564     
  -1.00013281539673      -0.543607315708012      -0.509573588237528     
  0.263335913630246      -1.646561407802392E-003 -0.114974309864623     
  4.724051746643367E-003  6.820084268202987E-002  8.441344559120766E-002
 -8.038527366255356E-003 -8.353326531915815E-002  0.141821983077272     
  0.800938930294037        1.02523844428262       0.284254030167391     
 -0.593653095596082      -0.326516756265455      -0.258897729694746     
  0.366160231641800      -0.536994507284958       0.329497103689385     
  2.826461351481425E-003 -8.195598424383650E-002  2.562121441954074E-002
   1.70333717373141        1.03019197232000       0.260075322562196     
   1.48343096992457       -1.55578442841761       0.362044440546587     
  0.995454928617831       -1.06449983927851        1.73616334104046     
  -2.02325145779594      -0.844618834604877       0.351640076384395     
 -8.892651460281663E-003  1.776275299203449E-002  0.173563482434874     
  0.441859789056591       0.645266465015683       0.296060225947699     
  0.998869920384764      -0.842079862375239       0.719078930155439     
 -0.340920162607920       0.869950689029832      -0.190356338869355     
  0.886349239736537      -8.460965119676477E-002  -1.07766708869034     
  2.625908697184674E-003  1.679283879213335E-002  0.361522306308941     
 -0.471550883609534       0.673472087402970      -0.160393625448499     
  5.918707425241926E-002  0.107913415821868      -0.637816875940984     
  -1.50341849378361      -0.483466071761085       0.564240257090589     
  4.899080285025104E-002  2.532638093586070E-002 -0.485829286699440     
 -0.752623310815843      -0.660328655007846      -0.391039149652151     
 -0.157801529119857        1.34001905217122      -0.433498003074728     
  0.299035550827973      -0.938696065456625       0.488663048204917     
  0.633516035380754       0.434532017006838        1.09898351169115     
 -5.155747446995197E-002  4.468177045579655E-002 -0.511852610347792     
 -0.163716724134675      -2.937771630366733E-002 -2.565201075060351E-002
  0.174884987162777      -0.171183274005417       0.256484389949548     
  0.575065655216187      -0.184788811636981      -1.909144371886605E-002
 -0.588809325363479      -0.162602871648525       0.716400831946461     
 -0.214519003349789       0.407730040204181       9.213023793095722E-002
 -0.527043914485358       0.641270270137432      -0.145282337974438     
  -1.56978947711035      -0.706976015937282       -1.10196650518088     
   1.95424438747774       -1.68320883558052      -0.241774954691624     
 -0.493197048654387        2.03795949131131      -0.642558207734505     
 -0.423672127424531       8.397821217235593E-002 -0.874020691316771     
 -0.103492028248341      -0.171547494779132      -0.195831897961151     
 -0.690537742654347        2.37578308257180      -0.464849161455322     
  6.245454452646792E-002  0.274975577563548      -0.338484783209240     
 -0.233462370629128       8.491208823750507E-002  0.995765714157956     
  0.875190587725034        3.03249175325196       -1.21064891682992     
 -6.797242233831724E-002  0.105040900653721      -0.625495513506964     
  6.549029531129349E-002 -0.132742830483914      -0.611738293078332     
 -7.378765245887732E-002 -0.157496652041847       1.977476566284462E-002
 -6.996762451384056E-002 -0.139005017150129      -0.592587454019632     
 -0.133358835104636      -0.980864226741156       3.467278644929304E-002
  0.921803123205814       0.932470959008242       0.625490798815000     
  0.151711541292159       0.615411685045047      -0.372534416454610     
==================================================
     Stress (kbar)
--------------------------------------------------
     XX YY ZZ
--------------------------------------------------
  -31.8091256180174       -21.8789590462824       -26.1993413749111     
--------------------------------------------------
     XY YZ ZX
--------------------------------------------------
   1.79002891437415       -1.21996358580632       -2.90828239740792     
==================================================
     Charges (e)
--------------------------------------------------
  0.000000000000000E+000
  0.000000000000000E+000
  0.000000000000000E+000
  0.000000000000000E+000
  0.000000000000000E+000
  0.000000000000000E+000
  0.000000000000000E+000
  0.000000000000000E+000
  0.000000000000000E+000
  0.000000000000000E+000
  0.000000000000000E+000
  0.000000000000000E+000
  0.000000000000000E+000
  0.000000000000000E+000
  0.000000000000000E+000
  0.000000000000000E+000
  0.000000000000000E+000
  0.000000000000000E+000
  0.000000000000000E+000
  0.000000000000000E+000
  0.000000000000000E+000
  0.000000000000000E+000
  0.000000000000000E+000
  0.000000000000000E+000
  0.000000000000000E+000
  0.000000000000000E+000
  0.000000000000000E+000
  0.000000000000000E+000
  0.000000000000000E+000
  0.000000000000000E+000
  0.000000000000000E+000
  0.000000000000000E+000
  0.000000000000000E+000
  0.000000000000000E+000
  0.000000000000000E+000
  0.000000000000000E+000
  0.000000000000000E+000
  0.000000000000000E+000
  0.000000000000000E+000
  0.000000000000000E+000
  0.000000000000000E+000
  0.000000000000000E+000
  0.000000000000000E+000
  0.000000000000000E+000
  0.000000000000000E+000
  0.000000000000000E+000
  0.000000000000000E+000
  0.000000000000000E+000
  0.000000000000000E+000
  0.000000000000000E+000
  0.000000000000000E+000
  0.000000000000000E+000
  0.000000000000000E+000
  0.000000000000000E+000
  0.000000000000000E+000
  0.000000000000000E+000
  0.000000000000000E+000
  0.000000000000000E+000
  0.000000000000000E+000
  0.000000000000000E+000
  0.000000000000000E+000
  0.000000000000000E+000
  0.000000000000000E+000
  0.000000000000000E+000
  0.000000000000000E+000
  0.000000000000000E+000
**************************************************
     Configuration num.     26
==================================================
     System name
--------------------------------------------------
     H Mg O                                  
==================================================
     The number of atom types
--------------------------------------------------
       3
==================================================
     The number of atoms
--------------------------------------------------
         66
**************************************************
     Atom types and atom numbers
--------------------------------------------------
     H      12
     Mg     24
     O      30
==================================================
     Primitive lattice vectors (ang.)
--------------------------------------------------
   5.92200000000000       0.000000000000000E+000  0.000000000000000E+000
  0.000000000000000E+000   8.88300000000000       0.000000000000000E+000
  0.000000000000000E+000  0.000000000000000E+000   20.0000000000000     
==================================================
     Atomic positions (ang.)
--------------------------------------------------
   3.00299936279888        1.91747034481897        8.98053333636792     
  5.239146663336217E-002  0.931840462967511        8.67577004741146     
   1.84766814546445        7.25619461550711        7.26871262072940     
   3.11190712308148        7.73540264992172        8.68075816846101     
   3.84235947890675        5.86948582853876        8.86877108837766     
  8.696414799181532E-002   4.20284764438940        9.08407347660294     
  0.478624152752647        6.48887365115984        9.06713710619090     
   4.98067694146065        3.44367437112260        8.41137258262319     
   4.72491559218089       0.123904839201347        8.51614960128040     
   1.65709816965490        5.42389015026681        8.72810554306480     
   1.50582605373858        2.42617281479295        8.65904582238641     
   4.25752035648593        7.29307430378659        7.26413217495195     
   4.39905209179936        4.43988690720062        4.14672718696776     
  0.000000000000000E+000   5.92202999996368        2.09389999999999     
   4.29927067157387        1.51303630081364        4.34598314861896     
   1.48050000000000        7.40255899970158       1.000000000317414E-004
   1.48587978104289        7.55922691892768        4.16323223901610     
   4.51184641744005        7.53348041361639        4.19261688738972     
   2.96100000000000        5.92202999996368        2.09389999999999     
   4.44150000000000        7.40255899970158       1.000000000317414E-004
   4.44150000000000        4.44150000000000       1.000000000317414E-004
   2.94215981358233        5.75679439617146        6.35392897760327     
  0.000000000000000E+000   2.96097000003632        2.09389999999999     
   2.96100000000000        2.96097000003632        2.09389999999999     
   1.48050000000000        4.44150000000000       1.000000000317414E-004
   5.90145106691710       4.014780624252865E-002   6.34800923342275     
   5.87827350304742        5.85484317769825        6.24490408448251     
   1.35983203280054        4.44387636899315        4.15005123114406     
   3.04550315454798       0.204201762231287        6.44576259225922     
   1.48050000000000        1.48052999996368       1.000000000317414E-004
   2.96100000000000       0.000000000000000E+000   2.09389999999999     
   1.34106765866936        1.57762045027327        4.16538707867518     
   2.90963912651525        2.88262903696467        6.41763866518377     
   5.90705650045738        2.91188453442025        6.48610235763201     
   4.44150000000000        1.48052999996368       1.000000000317414E-004
  0.000000000000000E+000  0.000000000000000E+000   2.09389999999999     
  0.000000000000000E+000   2.96097000003632       1.000000000317414E-004
   1.44463878774762        4.37047207365818        6.20777611991870     
  0.000000000000000E+000   5.92202999996368       1.000000000317414E-004
   5.63865948783840       1.906510956980489E-002   8.64768519247129     
   4.42117863891851        1.39846369940362        6.47426523782867     
   5.84812350279047        8.84672857261855        4.20310513581949     
   4.54419087549517        7.38109832143849        6.30116858671245     
   2.96100000000000        5.92202999996368       1.000000000317414E-004
   1.48050000000000        7.40255899970158        2.09389999999999     
   4.44150000000000        7.40255899970158        2.09389999999999     
   2.93313900602613        6.06648894871396        4.28889800726541     
   5.90720209656212        2.95736378237577        4.06996787964310     
   4.44150000000000        4.44150000000000        2.09389999999999     
   4.53072610556446        4.29210380747810        6.40829392910639     
   1.63792152953727        7.53426436668328        6.40663464920870     
   3.02686500131757        6.31628026716179        8.43217727803903     
   5.80296977516459        5.97222844134137        4.25309947937526     
   5.82569302780158        3.23458511589909        8.89528362243164     
   4.44150000000000        1.48052999996368        2.09389999999999     
   2.97751891583728        2.80913791778197        4.29419326731697     
   1.48050000000000        4.44150000000000        2.09389999999999     
  0.801042378611748        5.76713732221505        8.43245151810593     
   3.03058677274391        8.77669770419452        8.46590966943418     
   2.96100000000000        2.96097000003632       1.000000000317414E-004
  0.000000000000000E+000  0.000000000000000E+000  1.000000000317414E-004
   1.48050000000000        1.48052999996368        2.09389999999999     
   2.96100000000000       0.000000000000000E+000  1.000000000317414E-004
   1.46860073357923        1.49073234628948        6.32745212690793     
   2.44867976799533        2.47543695454513        8.38941778658029     
   3.00086574041134        8.85325037648909        4.25259300047170     
==================================================
     Total energy (eV)
--------------------------------------------------
  -702.125850628006     
==================================================
     Forces (eV ang.^-1)
--------------------------------------------------
 -0.556377437902906      -0.658904038525260      -0.291261571787278     
  0.299062769583952      -0.114830833237219       0.376029394354860     
  6.604787101505726E-002  3.620376873320450E-002   3.04415064729540     
 -0.455957356934185        2.54231095893990       1.808167308324593E-002
  -1.64630293480937       0.852058236622881      -0.844516609899303     
  0.770542849423826      -0.392156666049435      -0.145905235741035     
  0.975479631551217      -0.815203345360073      -0.780206304175207     
 -0.218989259081475      -0.541509011874183       0.233174937047118     
  -4.69733469891961       0.254030331950183       0.101730735523809     
   1.45422649641027       0.538754368967506       0.166435845007274     
  0.487236982819760      -2.499759521535888E-002  8.363631926088985E-002
 -0.127147055812206       0.402369800917414      -0.126672619636231     
 -0.193219351000859      -0.299230264850106       0.879809720086867     
 -0.217634807462266       0.273517731335391      -1.644788354689828E-002
   1.69532840963562      -0.756046679650820      -0.822181944373493     
 -3.998604834376758E-004  6.344272228475212E-002  6.118109620618459E-002
  0.641249929661909       -1.18668622256975       0.372384291247527     
  -1.92749348683586       -1.70916591497536      -0.447856832237320     
  7.500808334152176E-002  0.340163921541518       0.298989221226666     
 -9.713031286665155E-004  6.776361978339902E-002  0.161461206413844     
 -5.719876446576799E-003 -3.079389324801515E-002  6.585897087068666E-002
  4.165752362604579E-002 -0.729250567990106      -0.111291463261057     
 -0.387437128665581      -0.348610873648312      -0.504129098283394     
  0.185776924837039      -0.451837650729394       0.158020963459324     
  2.244735691991305E-003 -2.709277993558670E-002  7.283116550376847E-003
   1.18935794154909       0.892397399877894        1.04049124820251     
  0.993306962912034       -1.34967826613659       0.830090871812981     
  0.820449419857888       0.114252723940899        1.02472938572188     
  -2.41310532134420       -1.13915451834128        1.24264117394740     
 -4.693652925951904E-003 -3.336509840222614E-002  0.123827144815774     
  0.302127905203341       0.269031705613192       0.122989326636097     
   1.03192259221905      -0.818307513564474       0.998331633987836     
 -0.135924907558986       0.538693835844295       0.215120851729134     
  0.816751001701292      -0.256976479955981      -0.542463762511670     
 -3.559638332273655E-004 -3.488072395303152E-002  0.270447569554258     
 -0.367708969996259       0.298790071270699      -0.283733212900055     
  3.785814080655515E-002  9.559695949952791E-002 -0.580068474621427     
  0.271765424159006       0.681085175956245      -0.132517101201068     
  2.788374769557277E-002 -4.789199917905525E-002 -0.511289844489186     
   4.37726500085674      -0.553101992152938      -0.153666904845252     
   1.87508583589685        1.99444528417624       -1.37585070200098     
   1.40095355349105        1.14324239332766       0.458481567796670     
  0.114594195216709      -0.479475040413563        1.07831050632277     
 -3.025345059361470E-002 -3.188188171945870E-002 -0.529264006315510     
 -0.122872530351635       6.840350936715571E-002  0.198508735832088     
  6.179036864045308E-002 -2.898387314741449E-002 -5.438698099867747E-002
  1.180376483044429E-002  -1.35868427198715      -0.530337725642995     
 -0.813696625466647       0.399555147779814       0.890247332271433     
 -0.273166171810328       0.197182901427865       0.122589351086862     
  -1.24900159697531        1.20530439645179      -0.272724869830364     
  -1.60406482685230      -0.298409271436908       -3.26162197120911     
   3.46847510455888       -2.73097780885891       0.497168903755744     
   1.00393889582558      -0.162110232341371      -0.547555944129801     
  -1.15429097167329       0.768285723592927      -0.265608444627534     
 -0.142965594579375      -9.720172081464527E-002 -3.834644757140770E-002
  -1.02324415879590        2.44764303685073       -1.01585016939657     
  0.105000157636318       0.189894154154461       0.287514516030875     
  -4.50419573881978       0.935674476388319       0.915940400302498     
  0.819307105376202       -1.32856254108723      -3.741444258478314E-003
 -4.766609883508718E-002  8.950426618668064E-002 -0.558359803642032     
  5.058433281915795E-002 -4.258134091852626E-002 -0.611890736927689     
 -1.747313394382058E-002 -0.137481662409259       7.739909091912651E-002
 -5.644614829865068E-002 -5.083826116253332E-002 -0.617897234730748     
  -1.51303783948351      -0.471935721735081       -1.50373814541375     
  0.922659714851601        1.34679427877097        1.21288450465257     
 -0.528131142287096       0.555918981125974      -0.194275225592252     
==================================================
     Stress (kbar)
--------------------------------------------------
     XX YY ZZ
--------------------------------------------------
  -18.7476331525217       -27.2833626944562       -27.3564098098649     
--------------------------------------------------
     XY YZ ZX
--------------------------------------------------
   4.15704126885765        3.02221427078966       0.501405334660790     
==================================================
     Charges (e)
--------------------------------------------------
  0.000000000000000E+000
  0.000000000000000E+000
  0.000000000000000E+000
  0.000000000000000E+000
  0.000000000000000E+000
  0.000000000000000E+000
  0.000000000000000E+000
  0.000000000000000E+000
  0.000000000000000E+000
  0.000000000000000E+000
  0.000000000000000E+000
  0.000000000000000E+000
  0.000000000000000E+000
  0.000000000000000E+000
  0.000000000000000E+000
  0.000000000000000E+000
  0.000000000000000E+000
  0.000000000000000E+000
  0.000000000000000E+000
  0.000000000000000E+000
  0.000000000000000E+000
  0.000000000000000E+000
  0.000000000000000E+000
  0.000000000000000E+000
  0.000000000000000E+000
  0.000000000000000E+000
  0.000000000000000E+000
  0.000000000000000E+000
  0.000000000000000E+000
  0.000000000000000E+000
  0.000000000000000E+000
  0.000000000000000E+000
  0.000000000000000E+000
  0.000000000000000E+000
  0.000000000000000E+000
  0.000000000000000E+000
  0.000000000000000E+000
  0.000000000000000E+000
  0.000000000000000E+000
  0.000000000000000E+000
  0.000000000000000E+000
  0.000000000000000E+000
  0.000000000000000E+000
  0.000000000000000E+000
  0.000000000000000E+000
  0.000000000000000E+000
  0.000000000000000E+000
  0.000000000000000E+000
  0.000000000000000E+000
  0.000000000000000E+000
  0.000000000000000E+000
  0.000000000000000E+000
  0.000000000000000E+000
  0.000000000000000E+000
  0.000000000000000E+000
  0.000000000000000E+000
  0.000000000000000E+000
  0.000000000000000E+000
  0.000000000000000E+000
  0.000000000000000E+000
  0.000000000000000E+000
  0.000000000000000E+000
  0.000000000000000E+000
  0.000000000000000E+000
  0.000000000000000E+000
  0.000000000000000E+000
**************************************************
     Configuration num.     27
==================================================
     System name
--------------------------------------------------
     H Mg O                                  
==================================================
     The number of atom types
--------------------------------------------------
       3
==================================================
     The number of atoms
--------------------------------------------------
         66
**************************************************
     Atom types and atom numbers
--------------------------------------------------
     H      12
     Mg     24
     O      30
==================================================
     Primitive lattice vectors (ang.)
--------------------------------------------------
   5.92200000000000       0.000000000000000E+000  0.000000000000000E+000
  0.000000000000000E+000   8.88300000000000       0.000000000000000E+000
  0.000000000000000E+000  0.000000000000000E+000   20.0000000000000     
==================================================
     Atomic positions (ang.)
--------------------------------------------------
   2.88031142960853        1.61557202311085        8.76057406587614     
  0.239661215312040       0.858827018607012        8.57587579483191     
   1.45404145008799        7.47287998792462        7.33046395112704     
   2.96825433281440        7.54909361381881        8.60684804043851     
   3.75232694371871        5.74759928098320        8.95957481407361     
  0.271169402280855        4.08877168155081        8.84951788840426     
  0.243877201846810        6.50301484869015        9.02824950855816     
   4.82228250948584        3.46881756026797        8.64614700146797     
   4.72278122986795       0.289338249177788        8.58527428175540     
   1.76531122185800        5.73615309820083        8.77369877884266     
   1.55212796769258        2.46045706178730        8.61132926970577     
   4.32132462283096        7.51753755108792        7.31377494925627     
   4.40328891456323        4.39640874976522        4.13187383420856     
  0.000000000000000E+000   5.92202999996368        2.09389999999999     
   4.33451103516876        1.45400665761654        4.23675454986875     
   1.48050000000000        7.40255899970158       1.000000000317414E-004
   1.48476002839253        7.55584293633727        4.24548613799108     
   4.45728661770662        7.51488670570967        4.17588076687404     
   2.96100000000000        5.92202999996368        2.09389999999999     
   4.44150000000000        7.40255899970158       1.000000000317414E-004
   4.44150000000000        4.44150000000000       1.000000000317414E-004
   2.97362238411242        5.78901345621161        6.37387552736475     
  0.000000000000000E+000   2.96097000003632        2.09389999999999     
   2.96100000000000        2.96097000003632        2.09389999999999     
   1.48050000000000        4.44150000000000       1.000000000317414E-004
  6.569347763809368E-002  8.975858277828593E-002   6.32999437778334     
  1.254292384792244E-002   5.79679578022855        6.23297162028556     
   1.37400332858168        4.40215448995746        4.25206967314072     
   2.96377421296959       0.179015414760630        6.41923387733734     
   1.48050000000000        1.48052999996368       1.000000000317414E-004
   2.96100000000000       0.000000000000000E+000   2.09389999999999     
   1.40055004684074        1.51171410182651        4.18086046044366     
   2.90967299182804        2.91336980576188        6.40308227219876     
   5.92103784008366        2.87604689713194        6.47158008973059     
   4.44150000000000        1.48052999996368       1.000000000317414E-004
  0.000000000000000E+000  0.000000000000000E+000   2.09389999999999     
  0.000000000000000E+000   2.96097000003632       1.000000000317414E-004
   1.36633574941425        4.35891213968062        6.26313731670479     
  0.000000000000000E+000   5.92202999996368       1.000000000317414E-004
   5.62561824857021       5.214228958850286E-002   8.56350387674421     
   4.41423652545786        1.44168866654537        6.45574308553347     
   5.88526944961180        8.81781165029953        4.23879510075779     
   4.57079988304223        7.45227626609272        6.34480626798475     
   2.96100000000000        5.92202999996368       1.000000000317414E-004
   1.48050000000000        7.40255899970158        2.09389999999999     
   4.44150000000000        7.40255899970158        2.09389999999999     
   2.94997081049054        6.09343471669955        4.32891598894501     
   5.89069699996655        2.90016600345473        4.08724210305864     
   4.44150000000000        4.44150000000000        2.09389999999999     
   4.49683310565141        4.33183000751996        6.39306761485874     
   1.52645741420403        7.49028781570696        6.38359130965737     
   3.10372706838669        6.34977184736289        8.44907512436658     
   5.77459083632263        6.06130757971269        4.20567121083548     
   5.73698887520738        3.20589930495653        8.82221310375589     
   4.44150000000000        1.48052999996368        2.09389999999999     
   2.95697651569932        2.93242508343258        4.29818627907380     
   1.48050000000000        4.44150000000000        2.09389999999999     
  0.773075805436708        5.79570421201313        8.53398485446543     
   3.00507082923919        8.73230370666960        8.38267734730446     
   2.96100000000000        2.96097000003632       1.000000000317414E-004
  0.000000000000000E+000  0.000000000000000E+000  1.000000000317414E-004
   1.48050000000000        1.48052999996368        2.09389999999999     
   2.96100000000000       0.000000000000000E+000  1.000000000317414E-004
   1.46025126926900        1.41982597077732        6.35480900755592     
   2.50800763198388        2.48461303600174        8.38528598338346     
   2.98129404998478       3.817132128329842E-002   4.20262095959844     
==================================================
     Total energy (eV)
--------------------------------------------------
  -703.524777077429     
==================================================
     Forces (eV ang.^-1)
--------------------------------------------------
 -0.437013780079321      -0.370678499185997      -0.658542637702322     
  0.189173103289791       0.165507728817262       0.478380716673855     
  0.165081364144747       0.221992601426095        1.83341384409773     
  0.512865293375502        3.42164131090279       0.220050288692633     
  -1.07072175112054        1.36624258511571      -0.813642768817982     
 -7.085852517506428E-003  0.267628630554993      -3.812610570463978E-003
   1.38440781878303      -0.830066918882458      -0.263453136483884     
 -0.718784593837399      -0.161524542167355      -8.647441100555368E-002
  -3.82805435285267       0.533687465935769       0.155280586839295     
  7.059909337337442E-002   1.15473288462582      -8.007707498452515E-002
  0.448032827695476       4.818399975354658E-002  2.130782287739422E-002
 -9.175727509837490E-002  0.298829373088560      -0.245122573969279     
 -5.633220068651785E-002  0.276498373479286        1.16172944750829     
 -2.593031299532355E-003  0.318693629861724       0.177337834454147     
   1.04556160535809       0.758780470038522       0.296200711377572     
  4.788352257428336E-003  3.614177396980858E-002  0.140629159657726     
  0.302527747810259       -1.43029729512184      -0.654118844241234     
 -0.988881487077507       -1.01909454010319       5.252605000613250E-002
 -0.137109068381932       0.318960256278331       0.326685200487627     
 -7.354530306531421E-003  4.140223299376695E-002  0.154568795578213     
 -3.185437922824403E-003  2.951440447874810E-003  4.900812900577405E-002
  0.226735012171941      -0.372334550317469       0.166503927159779     
 -8.354072528636398E-002 -0.228384978037891      -0.357526378547249     
 -8.293025002987467E-002 -0.177005006896008       7.888185993571811E-002
 -2.300904393911414E-003  7.013529394022100E-003  6.860627416727265E-002
  -1.22549491523884       0.319324697432069       0.695830666157888     
 -0.454237717496635      -0.211534522137927       0.838799662489526     
  0.655246725836830       0.187089801985100      -0.337282563269144     
  5.978473137168910E-002 -0.357926801606763        1.10807143171151     
  1.874160392824643E-003 -3.892796332909855E-002  0.115416702743437     
  1.012124325328629E-002  3.759573758433379E-002 -0.220052294842916     
  0.492168043191251      -3.347023831171722E-002  0.542662436846993     
  0.333035081166258       4.708467243538791E-002  0.319180262425524     
 -0.536956408330351       5.337364839967613E-002 -2.659798697825340E-003
 -5.831774717482941E-003 -4.145341393350851E-002  0.159146525260323     
 -8.850163652904101E-002  8.505888914687024E-003 -0.172115651588020     
  2.396349731344898E-004  4.815538471759793E-002 -0.556865767717428     
   1.24898088758540       0.525553739008407      -0.240556358955670     
 -8.440324028226214E-003 -4.783043501171062E-002 -0.548232885702949     
   3.93616953128440       -1.30409358238278      -0.304920164654336     
   1.01382758099666       0.911947289587403       -1.63132345894014     
  0.596474266631520        1.37301292682336      -0.133562304366871     
 -5.350197786618049E-002 -0.886500714201563       0.554729201290949     
  4.562959680621108E-003 -4.436120835143092E-002 -0.552343689064989     
  8.862323272244989E-003  0.133380300257017       0.250695284403501     
 -0.115575260772406       0.142707666434247      -0.117689935397648     
 -0.426530158326703       -1.20522899386072      -0.418049004754813     
 -0.251903012391042       0.559817578878073       0.797258100849482     
 -0.254982518677394       0.101690328742792       0.117036506109279     
 -0.917304622485274        1.00062105820845      -0.478409263010999     
 -0.246634494204722      -0.985485743113225       -1.91408449276495     
   1.74938010662043       -3.90515014457347       0.700580325496525     
   1.50882000690693       -1.53560469148348       0.190199134017170     
  0.629994838244250      -7.689884941509134E-002 -6.814929078965187E-002
 -0.176706523232504      -0.120137099923193       8.042312756612914E-002
 -0.460124999305771       0.533554954232504      -0.997519770597304     
  6.486189338578974E-002  0.146662696105786       0.523171206919771     
  -2.89098676408759       0.276934700807599       0.495148267449460     
 -3.097962046434730E-002  -1.44084677527922       0.418818459161745     
 -8.675950293908524E-003  4.405741141030640E-002 -0.537334472528243     
  1.060486871199724E-002  9.689012029342385E-003 -0.589050263437191     
  3.887639692187837E-002 -0.115199392865915       0.115146088037923     
 -1.797519734465148E-002  5.223607845557684E-003 -0.614999219611032     
 -0.894964092594807       0.808851349676298       -1.64868826579865     
  0.629975262478943       0.606129420861450        1.64643981560814     
 -0.727340342783637      -0.167895298970238       0.207618803940806     
==================================================
     Stress (kbar)
--------------------------------------------------
     XX YY ZZ
--------------------------------------------------
  -26.2586329408760       -32.6446837901634       -27.4753671369612     
--------------------------------------------------
     XY YZ ZX
--------------------------------------------------
   3.15288282933485        3.04346297306352        2.12597845255569     
==================================================
     Charges (e)
--------------------------------------------------
  0.000000000000000E+000
  0.000000000000000E+000
  0.000000000000000E+000
  0.000000000000000E+000
  0.000000000000000E+000
  0.000000000000000E+000
  0.000000000000000E+000
  0.000000000000000E+000
  0.000000000000000E+000
  0.000000000000000E+000
  0.000000000000000E+000
  0.000000000000000E+000
  0.000000000000000E+000
  0.000000000000000E+000
  0.000000000000000E+000
  0.000000000000000E+000
  0.000000000000000E+000
  0.000000000000000E+000
  0.000000000000000E+000
  0.000000000000000E+000
  0.000000000000000E+000
  0.000000000000000E+000
  0.000000000000000E+000
  0.000000000000000E+000
  0.000000000000000E+000
  0.000000000000000E+000
  0.000000000000000E+000
  0.000000000000000E+000
  0.000000000000000E+000
  0.000000000000000E+000
  0.000000000000000E+000
  0.000000000000000E+000
  0.000000000000000E+000
  0.000000000000000E+000
  0.000000000000000E+000
  0.000000000000000E+000
  0.000000000000000E+000
  0.000000000000000E+000
  0.000000000000000E+000
  0.000000000000000E+000
  0.000000000000000E+000
  0.000000000000000E+000
  0.000000000000000E+000
  0.000000000000000E+000
  0.000000000000000E+000
  0.000000000000000E+000
  0.000000000000000E+000
  0.000000000000000E+000
  0.000000000000000E+000
  0.000000000000000E+000
  0.000000000000000E+000
  0.000000000000000E+000
  0.000000000000000E+000
  0.000000000000000E+000
  0.000000000000000E+000
  0.000000000000000E+000
  0.000000000000000E+000
  0.000000000000000E+000
  0.000000000000000E+000
  0.000000000000000E+000
  0.000000000000000E+000
  0.000000000000000E+000
  0.000000000000000E+000
  0.000000000000000E+000
  0.000000000000000E+000
  0.000000000000000E+000
**************************************************
     Configuration num.     28
==================================================
     System name
--------------------------------------------------
     H Mg O                                  
==================================================
     The number of atom types
--------------------------------------------------
       3
==================================================
     The number of atoms
--------------------------------------------------
         66
**************************************************
     Atom types and atom numbers
--------------------------------------------------
     H      12
     Mg     24
     O      30
==================================================
     Primitive lattice vectors (ang.)
--------------------------------------------------
   5.92200000000000       0.000000000000000E+000  0.000000000000000E+000
  0.000000000000000E+000   8.88300000000000       0.000000000000000E+000
  0.000000000000000E+000  0.000000000000000E+000   20.0000000000000     
==================================================
     Atomic positions (ang.)
--------------------------------------------------
   2.61355605031254        1.49627751612786        8.22520899559635     
  0.170009270748854       0.914024080676850        8.67146377112928     
   1.33793277410000        7.75011252464833        7.24034810685531     
   3.12464753861117        7.90404089435258        8.83676208163796     
   3.79275221855895        5.67893612406544        9.00761437006691     
  0.248217210966023        4.03748014876741        8.59451150875317     
  0.171227893756914        6.30848231114057        9.31214413612007     
   4.77664588181406        3.60669015768864        8.70768515119570     
   4.67347227852121       0.168826112102380        8.56607491602354     
   1.70381188262039        6.14371284961451        8.60389818265335     
   1.63120707286802        2.68598647113526        8.39648134125204     
   4.35775459594421        7.60394231859824        7.36274072892212     
   4.40840744557974        4.38168264170711        4.15930172493000     
  0.000000000000000E+000   5.92202999996368        2.09389999999999     
   4.40147396342077        1.42637356417781        4.14502745913525     
   1.48050000000000        7.40255899970158       1.000000000317414E-004
   1.49097694839691        7.49245743823939        4.28336152630513     
   4.38586328246799        7.45506960403261        4.16435717331467     
   2.96100000000000        5.92202999996368        2.09389999999999     
   4.44150000000000        7.40255899970158       1.000000000317414E-004
   4.44150000000000        4.44150000000000       1.000000000317414E-004
   2.99717247047731        5.80034306529416        6.37784649039541     
  0.000000000000000E+000   2.96097000003632        2.09389999999999     
   2.96100000000000        2.96097000003632        2.09389999999999     
   1.48050000000000        4.44150000000000       1.000000000317414E-004
  8.916606640261060E-002  0.139860188211615        6.33435256027836     
  4.693576689154738E-002   5.73682703877753        6.26025153242908     
   1.40807284476053        4.38241713655044        4.32289356721953     
   2.89842419324153       0.157241793063486        6.40646487229358     
   1.48050000000000        1.48052999996368       1.000000000317414E-004
   2.96100000000000       0.000000000000000E+000   2.09389999999999     
   1.46549629588998        1.45599499609622        4.20190697693880     
   2.91767634044512        2.94951374535682        6.39762358735729     
   5.91776919605448        2.86455446880781        6.46542039102953     
   4.44150000000000        1.48052999996368       1.000000000317414E-004
  0.000000000000000E+000  0.000000000000000E+000   2.09389999999999     
  0.000000000000000E+000   2.96097000003632       1.000000000317414E-004
   1.36503530295330        4.36530559590819        6.29151694439323     
  0.000000000000000E+000   5.92202999996368       1.000000000317414E-004
   5.64222377414248       7.519862877205762E-002   8.47570735932779     
   4.44901504544069        1.51100684097239        6.38392402347916     
  1.770310265738199E-002   8.86590952698416        4.27394845080213     
   4.56632794833334        7.47655333240028        6.38745850946726     
   2.96100000000000        5.92202999996368       1.000000000317414E-004
   1.48050000000000        7.40255899970158        2.09389999999999     
   4.44150000000000        7.40255899970158        2.09389999999999     
   2.94567514774482        6.05736141023447        4.33486205868804     
   5.86651937647221        2.88154242718567        4.13588702806490     
   4.44150000000000        4.44150000000000        2.09389999999999     
   4.42425947526378        4.40633442572874        6.34490839394998     
   1.42817295608435        7.41408923264987        6.36227529646505     
   3.19467297263104        6.30992390546888        8.44456284912222     
   5.83570436262576        6.06232524065239        4.17980059474404     
   5.67492789306219        3.18569418612071        8.73335414558044     
   4.44150000000000        1.48052999996368        2.09389999999999     
   2.91840231271948        3.05216183554342        4.26166585247567     
   1.48050000000000        4.44150000000000        2.09389999999999     
  0.677764393393806        5.79208386550475        8.59656150491769     
   2.99149212199602        8.71072213943883        8.32517240708748     
   2.96100000000000        2.96097000003632       1.000000000317414E-004
  0.000000000000000E+000  0.000000000000000E+000  1.000000000317414E-004
   1.48050000000000        1.48052999996368        2.09389999999999     
   2.96100000000000       0.000000000000000E+000  1.000000000317414E-004
   1.41936877565009        1.40380833419956        6.30601475239206     
   2.60211245153620        2.50598097190988        8.43795418043383     
   2.93607665950325       8.297030084353571E-002   4.18048446923258     
==================================================
     Total energy (eV)
--------------------------------------------------
  -704.255122260067     
==================================================
     Forces (eV ang.^-1)
--------------------------------------------------
  0.416998572328137       0.479281632434376        1.35902140556932     
 -0.323595884683587       0.146480133721570       0.485456475880954     
  0.390475145071989      -0.106126662161420        2.48734042319678     
 -0.348890610422809      -0.831493292393146       0.320997240849915     
  -1.77273875948185        1.29008694090495       -1.36440812449936     
  0.530269557482695       0.456839023048828       0.523175788371006     
   1.02412887129955      -0.675662304799105       -1.29800639009464     
 -3.036769805499895E-002 -0.988662727459671      -5.132094395684081E-002
  -1.52205260423235       0.519380384855955       9.258656543407150E-002
 -0.248455549266387      -0.813095063111575       0.497749968428590     
  0.621405836583644       1.044092646880540E-002  0.573783721580476     
 -0.183171491511537      -0.445470875258085      -0.661234180153655     
  0.153275687390688       0.437928380961057       0.875188640025141     
  0.195134945005512       0.117413350793174       0.222833945751616     
  0.558466614755555        1.08475677645170        1.17069463360267     
  6.776435404302928E-003  9.910661464088040E-005  0.173998481067133     
 -0.385149538448842      -0.786015149239426       -1.15403305172069     
  0.525593948967799      -0.148523983848276       0.401192679807852     
 -0.311672618548590       4.004895267742441E-002  0.203279635355844     
 -8.959284351822236E-003  3.080116134361521E-003  9.281956215094818E-002
  2.832028164099568E-005  1.012013757373391E-002  8.593214983413251E-002
  0.311330780105244       2.541013989700469E-003  0.905328359457551     
  0.161767401047406      -2.480580079253491E-002 -2.221744856282809E-002
 -0.290071901959828       0.124995858722004       0.118295988341718     
 -3.978605124137185E-003  1.229833577263255E-002  0.175614454403284     
  -3.10404217976624      -0.533905226848801       1.782758338464431E-002
  -1.43937560190569       0.935598945914015       0.977214567444792     
  0.197398930740584       0.257397777117580       -1.40013349516431     
   1.81327821352180      -0.143379496666725      -6.984318127948951E-002
  4.986215558297134E-003 -6.245743339432407E-003  0.143887714807434     
 -0.260315288897907      -1.450434973247274E-002 -0.431599336739357     
 -0.326782391819489       0.926333997511107      -8.518547828641707E-002
  0.827164174219551       0.125443470167713      -7.039287490659112E-002
  -1.15592661936007       0.457712333240257      -0.370360190757781     
 -7.198692150525536E-003 -8.921673715316748E-003  8.115860375418350E-002
  0.203088187675367      -0.105547737053787      -3.028397264610582E-002
 -3.514268527598751E-002 -7.545441621219380E-003 -0.575573821793888     
   1.26076668824751      -0.127598868615092       0.183103549375381     
 -4.162243364486701E-002  5.260418869494088E-003 -0.587307311105472     
   2.10519297175821      -0.648442163570631      -0.116473903931500     
 -0.509264686532142      -0.224011477243159       -1.18083195089289     
 -0.412855542433992       0.176224281324677      -0.655178348094517     
 -0.252744060096915      -0.428730181166741       0.121922130257605     
  3.619423910450695E-002 -2.013468849256771E-003 -0.579046725989483     
  0.107142019189254       0.149870274373895       0.244405305330345     
 -0.209343938688550       0.216872129036284       8.058134507793545E-002
 -0.391154822389653      -0.666347869535978      -0.316084902111831     
  0.303290269455922       0.668007232509466       0.383260735462138     
 -0.188546533192344       0.117270013532486       0.162518048884431     
  0.142185942934899       0.156386276326684      -0.431118493528126     
  0.526305869651937      -0.768589266151335       -1.80022857417891     
   1.11881379468217       -2.39914957190269        1.25408316991307     
  0.833006522467080       -1.35817509120477       0.682428884549639     
 -0.259668984575326       0.703835683185061      -0.415837245198416     
 -0.161101903312474      -0.182191094020109       8.112602483049156E-003
 -7.731791247742231E-002  -1.02027486373819      -0.593045749171815     
  7.400777612970896E-003  0.148332948741214       0.378444023760049     
 -0.668851023682823        1.19865889457420        1.01125568035415     
 -6.023816752822153E-002   2.18880033682731      -0.415794802314733     
  3.025587387997800E-002 -9.324077289843578E-003 -0.565550865134435     
 -3.065705986358679E-002  1.408315019487134E-002 -0.562773910491104     
  5.739567214937477E-002 -9.969640403611683E-002  8.805321190209864E-002
  2.442536328686273E-002  1.457057412837899E-002 -0.595324684670248     
  0.940216313749547        1.56972068132163      -0.418981494222367     
 -0.538796463336754      -0.335740624458348      -0.291997152708380     
  0.126145309134034      -0.867189013423217       0.523274760841384     
==================================================
     Stress (kbar)
--------------------------------------------------
     XX YY ZZ
--------------------------------------------------
  -35.2258076684223       -26.9135732959055       -26.4318154602786     
--------------------------------------------------
     XY YZ ZX
--------------------------------------------------
   1.13053851462951      -0.167206593759788       0.247270991840052     
==================================================
     Charges (e)
--------------------------------------------------
  0.000000000000000E+000
  0.000000000000000E+000
  0.000000000000000E+000
  0.000000000000000E+000
  0.000000000000000E+000
  0.000000000000000E+000
  0.000000000000000E+000
  0.000000000000000E+000
  0.000000000000000E+000
  0.000000000000000E+000
  0.000000000000000E+000
  0.000000000000000E+000
  0.000000000000000E+000
  0.000000000000000E+000
  0.000000000000000E+000
  0.000000000000000E+000
  0.000000000000000E+000
  0.000000000000000E+000
  0.000000000000000E+000
  0.000000000000000E+000
  0.000000000000000E+000
  0.000000000000000E+000
  0.000000000000000E+000
  0.000000000000000E+000
  0.000000000000000E+000
  0.000000000000000E+000
  0.000000000000000E+000
  0.000000000000000E+000
  0.000000000000000E+000
  0.000000000000000E+000
  0.000000000000000E+000
  0.000000000000000E+000
  0.000000000000000E+000
  0.000000000000000E+000
  0.000000000000000E+000
  0.000000000000000E+000
  0.000000000000000E+000
  0.000000000000000E+000
  0.000000000000000E+000
  0.000000000000000E+000
  0.000000000000000E+000
  0.000000000000000E+000
  0.000000000000000E+000
  0.000000000000000E+000
  0.000000000000000E+000
  0.000000000000000E+000
  0.000000000000000E+000
  0.000000000000000E+000
  0.000000000000000E+000
  0.000000000000000E+000
  0.000000000000000E+000
  0.000000000000000E+000
  0.000000000000000E+000
  0.000000000000000E+000
  0.000000000000000E+000
  0.000000000000000E+000
  0.000000000000000E+000
  0.000000000000000E+000
  0.000000000000000E+000
  0.000000000000000E+000
  0.000000000000000E+000
  0.000000000000000E+000
  0.000000000000000E+000
  0.000000000000000E+000
  0.000000000000000E+000
  0.000000000000000E+000
**************************************************
     Configuration num.     29
==================================================
     System name
--------------------------------------------------
     H Mg O                                  
==================================================
     The number of atom types
--------------------------------------------------
       3
==================================================
     The number of atoms
--------------------------------------------------
         66
**************************************************
     Atom types and atom numbers
--------------------------------------------------
     H      12
     Mg     24
     O      30
==================================================
     Primitive lattice vectors (ang.)
--------------------------------------------------
   5.92200000000000       0.000000000000000E+000  0.000000000000000E+000
  0.000000000000000E+000   8.88300000000000       0.000000000000000E+000
  0.000000000000000E+000  0.000000000000000E+000   20.0000000000000     
==================================================
     Atomic positions (ang.)
--------------------------------------------------
   2.62185051043164        1.44514700065790        8.57312954177293     
   5.70984211304911       0.985611318790271        8.82507477803202     
   1.62693403188247        7.50305608799525        7.28009790472824     
   2.97714285185892        7.84138997698732        8.61730927432378     
   3.78623566738965        5.58495680015194        8.97989149279507     
  0.178740007730851        4.04738273555866        8.79130809383767     
  0.150412105926026        6.23053006117036        9.43562142584683     
   4.66948500848962        3.40588882873276        8.59954424241337     
   4.63815056652709       8.960973856082509E-002   8.32883859583740     
   1.64891805032905        5.84387428979425        8.70763029886997     
   1.80442731429187        2.88683014171827        8.32359443127298     
   4.13635749261404        7.30992137055822        7.32261150167665     
   4.41778240267551        4.39518664673052        4.20939595791904     
  0.000000000000000E+000   5.92202999996368        2.09389999999999     
   4.47205632090497        1.43641570353114        4.10245165255187     
   1.48050000000000        7.40255899970158       1.000000000317414E-004
   1.48286183794272        7.40527418473754        4.27004861656815     
   4.34949658477475        7.39487178782340        4.16829917771405     
   2.96100000000000        5.92202999996368        2.09389999999999     
   4.44150000000000        7.40255899970158       1.000000000317414E-004
   4.44150000000000        4.44150000000000       1.000000000317414E-004
   3.01272019390974        5.81037575725123        6.38705135413413     
  0.000000000000000E+000   2.96097000003632        2.09389999999999     
   2.96100000000000        2.96097000003632        2.09389999999999     
   1.48050000000000        4.44150000000000       1.000000000317414E-004
  1.925005475404296E-002  0.167859989286204        6.34628215040220     
  3.386621703364839E-002   5.71269589329200        6.31316471262566     
   1.44085235176878        4.38614852397902        4.33850510491243     
   2.89691264803840       0.148838562695420        6.38341445887200     
   1.48050000000000        1.48052999996368       1.000000000317414E-004
   2.96100000000000       0.000000000000000E+000   2.09389999999999     
   1.50638049494547        1.44033712947327        4.21189971696117     
   2.94601714414729        2.98637035193358        6.38796820487170     
   5.88586971764929        2.88457394424981        6.45836803172411     
   4.44150000000000        1.48052999996368       1.000000000317414E-004
  0.000000000000000E+000  0.000000000000000E+000   2.09389999999999     
  0.000000000000000E+000   2.96097000003632       1.000000000317414E-004
   1.42379767859622        4.35891387679890        6.30816273618512     
  0.000000000000000E+000   5.92202999996368       1.000000000317414E-004
   5.68455977261333       9.412062892097796E-002   8.41367260821847     
   4.45851160599751        1.55245820601648        6.28063126001087     
  3.532032958510742E-002  3.323320686671859E-002   4.27795937874251     
   4.53487269655282        7.45980674265868        6.38778660145537     
   2.96100000000000        5.92202999996368       1.000000000317414E-004
   1.48050000000000        7.40255899970158        2.09389999999999     
   4.44150000000000        7.40255899970158        2.09389999999999     
   2.93471457194105        5.99806444807409        4.31968355195825     
   5.86444229854798        2.90654474699128        4.18859982287277     
   4.44150000000000        4.44150000000000        2.09389999999999     
   4.38029937964520        4.46248585499357        6.27826841129842     
   1.37987533039997        7.34732885521555        6.36658985101234     
   3.22991660937463        6.25815013122828        8.42761815665348     
  5.122708701211054E-003   5.99449939613560        4.19395909671293     
   5.64406170205618        3.19124240666839        8.61759586406509     
   4.44150000000000        1.48052999996368        2.09389999999999     
   2.88790132890021        3.08462330257754        4.20890540120235     
   1.48050000000000        4.44150000000000        2.09389999999999     
  0.596626214338112        5.79108124270071        8.62905856554288     
   3.00399531811013        8.76339102085807        8.30874575113525     
   2.96100000000000        2.96097000003632       1.000000000317414E-004
  0.000000000000000E+000  0.000000000000000E+000  1.000000000317414E-004
   1.48050000000000        1.48052999996368        2.09389999999999     
   2.96100000000000       0.000000000000000E+000  1.000000000317414E-004
   1.41619692894535        1.47020155231594        6.22663409128288     
   2.68183062804199        2.51637174053866        8.46805114422972     
   2.91365897902526       7.034344957137928E-002   4.19212214379847     
==================================================
     Total energy (eV)
--------------------------------------------------
  -705.202186335577     
==================================================
     Forces (eV ang.^-1)
--------------------------------------------------
  6.615260122752345E-002   1.31997944795858      -0.184232719192142     
  0.718906829337323      -5.715063446085319E-002  2.185878411885874E-004
 -0.118863214790462       0.246691453901762        1.37834366871201     
  2.333681126319521E-002 -0.377769076519088       0.986740978403304     
  -1.36216560118672        1.61242721470587       -1.38840922055315     
 -0.102359344484316       0.613738329892587       4.785149253138152E-002
   1.17860395728666      -0.444668170032856       -1.56603265623859     
  0.542522094587495      -0.366909228306214       6.885771538857113E-002
  0.259251713649830      -0.568383906956916       0.310703657303109     
 -0.681959265324833       0.399768156577308       0.148962557470252     
 -0.663050901964601      -0.259044496562887       0.447438417336021     
  0.930214568243100       0.195661850540960      -0.670979170572624     
  5.870757980455706E-002  5.501458711103006E-002  4.096484425773240E-003
  0.265935912921762      -0.152449080369647       0.172572915696976     
 -0.154581690083555       0.842261868686083        1.56588437865869     
  4.262247569064904E-003 -2.692449874769138E-002  0.189820199375488     
 -0.463476293703968       0.199238596722007       -1.02465549728205     
   1.02166927438584       0.314390413332014       0.271123359708674     
 -0.348395126723256      -0.254106925951593       8.933847841400798E-002
 -5.477821573263824E-003 -2.599339120833637E-002  7.283519428122197E-002
  9.720388415514415E-004  8.449634149935891E-005  0.174847610446270     
 -0.507977630436768      -0.391952773989182      -2.523736310657146E-002
  0.261379860432249       0.174231509657229       0.254372912600247     
 -0.337718133572008       0.291187794569567       0.256832613454048     
 -3.999781648806595E-003  2.857064417933624E-004  0.289363950871471     
  -1.06665844971778      -0.337861399388429       0.124814570259492     
 -0.794726359290202       0.821431391313983       0.473128489772779     
 -0.241249576789032       0.173214684058978       -1.57639727297775     
   1.05287490257615        1.08642833464137      -0.551553345097907     
  4.389410487332855E-003  3.061768219585432E-002  0.208413305870667     
 -0.338002142126025       3.135600747736791E-002 -0.278757808221323     
 -0.587743706573841        1.34553481126784      -0.161954526342709     
  0.349859499665688      -0.772678469503726      -0.548057261487586     
 -0.187189873142875       0.337112408783768      -0.754561675425161     
 -5.486552952089376E-003  2.762171179280155E-002  9.457839622683852E-002
  0.320247981157195      -8.544467906136351E-002  7.076672654827364E-002
[truncated: 2,150,055 more chars]
